# Supplementary material for: MicroRNA expression profiles in sinonasal biopsies to support diagnosis of granulomatosis with polyangiitis
Source: Front Immunol. 2025 Apr 14;16:1579750. doi: 10.3389/fimmu.2025.1579750 (PMC12034697; doi:10.3389/fimmu.2025.1579750)
Supplement: Supplementary file 2 [file Table2.xlsx]

## Sheet: Supplementary Table S2
Supplementary Table S2. Under-expressed miRNAs in sinonasal tissues of GPA(+/+) patients, compared to the controls (CTRL).
miRNA name	Fold changea	Negative reciprocal fold change valueb	log2 fold change	p-valuec
hsa-miR-375	0.0310702	-32.1852	-5.00832	0.0480093
hsa-miR-34b-5p	0.0437076	-22.8793	-4.51597	0.101888
hsa-miR-1	0.0446749	-22.3839	-4.48439	0.0161457
hsa-miR-133a-3p	0.0518677	-19.2798	-4.26902	0.0170846
hsa-miR-449b-5p	0.0647588	-15.4419	-3.94878	NAd
hsa-miR-204-5p	0.0739388	-13.5247	-3.75752	0.0816505
hsa-miR-24-1-5p	0.0817909	-12.2263	-3.61192	0.0619083
hsa-miR-449a	0.0962123	-10.3937	-3.37763	NA
hsa-miR-9-3p	0.0983803	-10.1646	-3.34549	0.0108005
hsa-miR-34b-3p	0.0993537	-10.0651	-3.33128	NA
hsa-miR-133b	0.100546	-9.9457	-3.31407	0.000660048
hsa-miR-145-5p	0.139687	-7.15885	-2.83973	0.000225028
hsa-miR-34c-5p	0.142017	-7.04141	-2.81586	NA
hsa-miR-200c-5p	0.142797	-7.00296	-2.80796	0.0169024
hsa-miR-218-5p	0.145057	-6.89382	-2.7853	0.0160499
hsa-miR-141-5p	0.146129	-6.84329	-2.77469	0.0945945
hsa-miR-99a-3p	0.15645	-6.39184	-2.67623	0.0163665
hsa-miR-145-3p	0.161628	-6.18707	-2.62926	0.00249467
hsa-miR-9-5p	0.161725	-6.18335	-2.62839	0.00349187
hsa-miR-99a-5p	0.163313	-6.12323	-2.61429	0.083628
hsa-miR-143-3p	0.170384	-5.86909	-2.55314	0.00385085
hsa-miR-143-5p	0.178607	-5.5989	-2.48514	0.0118688
hsa-miR-335-5p	0.200414	-4.98968	-2.31895	0.077595
hsa-miR-153-3p	0.205374	-4.86918	-2.28368	0.000862182
hsa-miR-30a-3p	0.211036	-4.73853	-2.24444	0.05471
hsa-miR-30a-5p	0.21299	-4.69505	-2.23114	0.011578
hsa-miR-337-3p	0.219047	-4.56522	-2.19069	0.114688
hsa-let-7f-5p	0.219716	-4.55133	-2.18629	0.00126015
hsa-miR-141-3p	0.226219	-4.4205	-2.14421	0.0381967
hsa-miR-1247-5p	0.233161	-4.28888	-2.1006	0.332755
hsa-miR-369-5p	0.234128	-4.27116	-2.09463	0.22263
hsa-miR-200a-3p	0.237992	-4.20183	-2.07102	0.0431309
hsa-miR-101-5p	0.239919	-4.16807	-2.05938	0.0801042
hsa-miR-30c-1-3p	0.240222	-4.16282	-2.05756	0.0281927
hsa-miR-188-3p	0.243706	-4.1033	-2.03678	NA
hsa-miR-135a-5p	0.247433	-4.0415	-2.01489	0.0939527
hsa-miR-200c-3p	0.250662	-3.98944	-1.99619	0.0311662
hsa-miR-200b-3p	0.250739	-3.98822	-1.99574	0.0604545
hsa-miR-30d-3p	0.251212	-3.9807	-1.99302	0.0691257
hsa-miR-148a-3p	0.25283	-3.95523	-1.98376	0.0310597
hsa-miR-29b-2-5p	0.255564	-3.91291	-1.96824	0.0585794
hsa-miR-100-5p	0.258304	-3.87141	-1.95286	0.0572182
hsa-miR-92b-3p	0.25916	-3.85862	-1.94809	0.00121391
hsa-miR-329-3p	0.260204	-3.84314	-1.94229	0.0384342
hsa-miR-125b-5p	0.267244	-3.74189	-1.90377	0.0203148
hsa-miR-27b-5p	0.272251	-3.67308	-1.87699	0.137323
hsa-miR-429	0.273656	-3.65422	-1.86956	0.0896309
hsa-miR-195-5p	0.275171	-3.63411	-1.8616	0.0295313
hsa-miR-1271-5p	0.277193	-3.60759	-1.85104	0.136981
hsa-miR-136-3p	0.283361	-3.52906	-1.81928	0.00525873
hsa-miR-149-5p	0.28907	-3.45937	-1.79051	0.37735
hsa-miR-125a-3p	0.291465	-3.43095	-1.77861	0.17615
hsa-miR-889-3p	0.291842	-3.42651	-1.77674	0.313934
hsa-miR-376a-5p	0.294081	-3.40043	-1.76572	0.0210178
hsa-miR-582-5p	0.294878	-3.39123	-1.76181	0.0129433
hsa-miR-136-5p	0.305754	-3.2706	-1.70955	0.00479411
hsa-miR-628-5p	0.31247	-3.2003	-1.67821	0.0269677
hsa-miR-337-5p	0.325739	-3.06994	-1.61821	0.150882
hsa-miR-376c-3p	0.326404	-3.06369	-1.61527	0.0245951
hsa-miR-195-3p	0.328929	-3.04017	-1.60415	NA
hsa-miR-1468-5p	0.336372	-2.9729	-1.57187	NA
hsa-miR-338-5p	0.338846	-2.95119	-1.5613	0.134901
hsa-miR-30b-5p	0.344883	-2.89954	-1.53582	0.0203743
hsa-miR-376a-3p	0.353067	-2.83232	-1.50198	0.0431412
hsa-miR-30c-5p	0.359249	-2.78358	-1.47694	0.0229826
hsa-miR-1296-5p	0.361996	-2.76246	-1.46596	0.0205174
hsa-miR-381-3p	0.367293	-2.72262	-1.445	0.184088
hsa-miR-96-5p	0.368293	-2.71523	-1.44107	0.0249372
hsa-miR-182-3p	0.371611	-2.69098	-1.42813	NA
hsa-miR-190a-5p	0.376626	-2.65515	-1.40879	0.0442572
hsa-miR-497-5p	0.376899	-2.65323	-1.40775	0.0475769
hsa-miR-130a-3p	0.378542	-2.64172	-1.40148	0.00212169
hsa-miR-134-5p	0.389825	-2.56526	-1.3591	0.0182325
hsa-miR-190b	0.397399	-2.51637	-1.33134	0.197503
hsa-miR-146a-3p	0.406515	-2.45994	-1.29862	NA
hsa-miR-19b-1-5p	0.409057	-2.44465	-1.28963	NA
hsa-miR-494-3p	0.409287	-2.44327	-1.28881	0.0175903
hsa-let-7a-3p	0.411083	-2.4326	-1.2825	0.174761
hsa-miR-299-5p	0.411991	-2.42724	-1.27931	0.0281249
hsa-miR-29c-5p	0.413244	-2.41988	-1.27493	0.0385939
hsa-miR-187-3p	0.42429	-2.35688	-1.23688	0.0392075
hsa-miR-151a-5p	0.424786	-2.35413	-1.23519	0.00776468
hsa-miR-744-3p	0.437941	-2.28341	-1.19119	0.186757
hsa-miR-26a-5p	0.437959	-2.28332	-1.19113	0.0291486
hsa-miR-146a-5p	0.451842	-2.21316	-1.14611	0.00912098
hsa-miR-10b-5p	0.452783	-2.20856	-1.14311	0.0255093
hsa-miR-139-5p	0.45314	-2.20682	-1.14197	0.0495298
hsa-miR-129-2-3p	0.454744	-2.19904	-1.13687	NA
hsa-miR-30d-5p	0.458848	-2.17937	-1.12391	0.0126773
hsa-miR-101-3p	0.45934	-2.17704	-1.12237	0.0288789
hsa-miR-151a-3p	0.459939	-2.1742	-1.12049	0.00150553
hsa-let-7a-5p	0.462656	-2.16143	-1.11199	0.0383915
hsa-miR-144-5p	0.471775	-2.11965	-1.08383	0.567603
hsa-let-7i-3p	0.472385	-2.11692	-1.08196	0.288694
hsa-miR-379-5p	0.472405	-2.11683	-1.0819	0.133517
hsa-miR-374b-5p	0.476479	-2.09873	-1.06951	0.049376
hsa-miR-181d-5p	0.47842	-2.09021	-1.06365	0.0515384
hsa-miR-33a-5p	0.479444	-2.08575	-1.06057	0.0610318
hsa-miR-199b-5p	0.485258	-2.06076	-1.04318	0.0189652
hsa-miR-382-3p	0.497359	-2.01062	-1.00764	NA
hsa-miR-135b-5p	0.498646	-2.00543	-1.00391	0.0684095
hsa-let-7f-2-3p	0.498958	-2.00418	-1.00301	0.0811153
hsa-miR-338-3p	0.501521	-1.99393	-0.995618	0.155976
hsa-miR-125a-5p	0.502108	-1.9916	-0.99393	0.000954739
hsa-miR-33b-5p	0.504555	-1.98195	-0.986918	0.173345
hsa-miR-152-3p	0.50549	-1.97828	-0.984245	0.0500634
hsa-miR-411-5p	0.5063	-1.97511	-0.981936	0.0456679
hsa-miR-98-5p	0.511169	-1.9563	-0.968129	0.00493439
hsa-miR-370-3p	0.513361	-1.94795	-0.961956	0.317374
hsa-miR-219a-5p	0.514939	-1.94198	-0.957527	0.259705
hsa-miR-181c-5p	0.515173	-1.9411	-0.956872	0.0648791
hsa-let-7b-5p	0.52376	-1.90927	-0.933022	0.00557709
hsa-miR-660-5p	0.532058	-1.8795	-0.910345	0.0176514
hsa-miR-214-3p	0.532742	-1.87708	-0.90849	0.0294491
hsa-miR-493-5p	0.533414	-1.87472	-0.906672	NA
hsa-miR-222-5p	0.536008	-1.86564	-0.899674	0.457293
hsa-miR-199a-3p	0.536589	-1.86362	-0.898111	0.0143467
hsa-miR-345-5p	0.538311	-1.85766	-0.893489	0.00496079
hsa-miR-532-3p	0.540002	-1.85184	-0.888962	0.0760882
hsa-miR-199a-5p	0.54024	-1.85103	-0.888326	0.0241335
hsa-miR-23b-3p	0.551003	-1.81487	-0.859869	0.0153217
hsa-let-7c-5p	0.551102	-1.81455	-0.859609	0.0187204
hsa-miR-877-5p	0.553514	-1.80664	-0.853308	0.262956
hsa-miR-154-5p	0.556745	-1.79615	-0.844912	0.169744
hsa-miR-651-5p	0.564559	-1.77129	-0.824804	0.519892
hsa-miR-374a-5p	0.567275	-1.76281	-0.817879	0.012467
hsa-let-7b-3p	0.567454	-1.76226	-0.817424	0.0414576
hsa-miR-671-5p	0.568084	-1.7603	-0.815824	0.315602
hsa-miR-200b-5p	0.568123	-1.76018	-0.815724	NA
hsa-miR-597-5p	0.56846	-1.75914	-0.814869	NA
hsa-miR-28-3p	0.574522	-1.74058	-0.799566	0.00992157
hsa-miR-30b-3p	0.57554	-1.7375	-0.797012	NA
hsa-miR-362-3p	0.579217	-1.72647	-0.787825	0.348636
hsa-miR-339-3p	0.579396	-1.72593	-0.787377	0.207222
hsa-miR-335-3p	0.581726	-1.71902	-0.781588	0.32723
hsa-miR-214-5p	0.583944	-1.71249	-0.776097	0.232624
hsa-miR-502-3p	0.58483	-1.7099	-0.773912	0.227694
hsa-miR-182-5p	0.587343	-1.70258	-0.767725	0.0820291
hsa-miR-548i	0.589554	-1.6962	-0.762304	NA
hsa-miR-377-3p	0.592345	-1.68821	-0.755491	0.211849
hsa-miR-140-5p	0.592914	-1.68658	-0.754104	0.0296036
hsa-miR-20a-3p	0.601966	-1.66122	-0.732246	0.105259
hsa-miR-376b-3p	0.602902	-1.65865	-0.730006	0.0152527
hsa-miR-28-5p	0.603043	-1.65826	-0.729668	0.0316786
hsa-miR-495-3p	0.605687	-1.65102	-0.723357	0.368182
hsa-miR-548a-3p	0.611111	-1.63636	-0.710493	NA
hsa-miR-642a-5p	0.613672	-1.62953	-0.70446	NA
hsa-miR-26b-5p	0.618383	-1.61712	-0.693428	0.0116158
hsa-miR-183-5p	0.619839	-1.61332	-0.690035	0.00583308
hsa-miR-144-3p	0.628684	-1.59062	-0.669593	0.700735
hsa-miR-224-3p	0.629668	-1.58814	-0.667338	0.373262
hsa-miR-574-3p	0.630367	-1.58638	-0.665737	0.27611
hsa-miR-590-5p	0.632522	-1.58097	-0.660813	0.101334
hsa-miR-361-5p	0.632723	-1.58047	-0.660355	0.0105085
hsa-miR-148b-3p	0.635566	-1.5734	-0.653885	0.0913225
hsa-miR-27b-3p	0.640479	-1.56133	-0.642776	0.0139009
hsa-miR-362-5p	0.646579	-1.5466	-0.6291	0.309237
hsa-miR-29c-3p	0.649103	-1.54059	-0.62348	0.0391831
hsa-miR-127-3p	0.657959	-1.51985	-0.603931	0.149186
hsa-miR-126-3p	0.659338	-1.51667	-0.600909	0.0645371
hsa-let-7g-5p	0.669639	-1.49334	-0.578545	0.0550713
hsa-miR-590-3p	0.675488	-1.48041	-0.565998	0.111787
hsa-miR-423-3p	0.679364	-1.47196	-0.557743	0.0681511
hsa-miR-363-3p	0.681731	-1.46685	-0.552725	0.353257
hsa-miR-30e-5p	0.682338	-1.46555	-0.551441	0.0144844
hsa-miR-33a-3p	0.683025	-1.46408	-0.54999	NA
hsa-miR-409-5p	0.685602	-1.45857	-0.544557	0.365124
hsa-miR-296-5p	0.68595	-1.45783	-0.543825	0.398788
hsa-let-7e-5p	0.693142	-1.44271	-0.528777	0.00666793
hsa-miR-29a-5p	0.699833	-1.42891	-0.514918	0.200931
hsa-miR-215-5p	0.701866	-1.42477	-0.510733	0.519347
hsa-miR-340-5p	0.702834	-1.42281	-0.508744	0.111939
hsa-miR-885-5p	0.706063	-1.4163	-0.502131	0.389105
hsa-miR-24-3p	0.710311	-1.40783	-0.493476	0.0214085
hsa-miR-193b-3p	0.722984	-1.38316	-0.467964	0.0356177
hsa-miR-181a-2-3p	0.725682	-1.37801	-0.46259	0.567486
hsa-miR-570-3p	0.72709	-1.37535	-0.459794	0.635316
hsa-miR-323a-3p	0.730341	-1.36922	-0.453358	0.316311
hsa-miR-148b-5p	0.732288	-1.36558	-0.449516	0.544038
hsa-miR-501-3p	0.732793	-1.36464	-0.448522	0.256851
hsa-let-7d-5p	0.735215	-1.36015	-0.443762	0.00653838
hsa-miR-331-3p	0.744152	-1.34381	-0.426331	0.112998
hsa-miR-324-3p	0.746653	-1.33931	-0.421491	0.129851
hsa-miR-339-5p	0.747593	-1.33763	-0.419676	0.258378
hsa-miR-365a-3p	0.749414	-1.33438	-0.416166	0.157302
hsa-miR-628-3p	0.75129	-1.33104	-0.412557	0.667191
hsa-miR-382-5p	0.756457	-1.32195	-0.402669	0.408889
hsa-miR-15a-3p	0.770758	-1.29742	-0.375651	0.604397
hsa-miR-29b-3p	0.77347	-1.29287	-0.370583	0.0996706
hsa-miR-1249	0.774964	-1.29038	-0.367799	NA
hsa-miR-191-5p	0.779748	-1.28247	-0.35892	0.398624
hsa-miR-346	0.791624	-1.26323	-0.337113	0.673172
hsa-miR-126-5p	0.795683	-1.25678	-0.329735	0.190683
hsa-miR-32-5p	0.797297	-1.25424	-0.32681	0.0192397
hsa-miR-24-2-5p	0.798644	-1.25212	-0.324375	0.520264
hsa-miR-769-5p	0.805477	-1.2415	-0.312086	0.646442
hsa-miR-19b-3p	0.807671	-1.23813	-0.308161	0.0251461
hsa-miR-128-3p	0.808943	-1.23618	-0.305889	0.167847
hsa-miR-107	0.812731	-1.23042	-0.299149	0.184556
hsa-miR-99b-5p	0.813079	-1.22989	-0.298532	0.254555
hsa-miR-138-5p	0.818931	-1.2211	-0.288187	0.448481
hsa-miR-519b-3p	0.82159	-1.21715	-0.28351	NA
hsa-miR-409-3p	0.821781	-1.21687	-0.283174	0.581657
hsa-miR-130b-5p	0.826016	-1.21063	-0.275759	0.813929
hsa-miR-532-5p	0.830685	-1.20383	-0.267626	0.415253
hsa-miR-548c-5p	0.834827	-1.19785	-0.260451	0.840388
hsa-miR-296-3p	0.841036	-1.18901	-0.24976	NA
hsa-miR-93-3p	0.842543	-1.18688	-0.247178	0.550094
hsa-miR-34a-3p	0.844069	-1.18474	-0.244568	0.468211
hsa-miR-451a	0.848483	-1.17857	-0.237042	0.912765
hsa-miR-186-5p	0.848935	-1.17795	-0.236273	0.288601
hsa-miR-485-3p	0.852401	-1.17316	-0.230396	NA
hsa-miR-27a-3p	0.857085	-1.16674	-0.222489	0.0399246
hsa-miR-369-3p	0.861027	-1.1614	-0.21587	0.841189
hsa-miR-140-3p	0.869758	-1.14974	-0.201314	0.49084
hsa-miR-361-3p	0.872133	-1.14661	-0.197379	0.750279
hsa-miR-539-5p	0.876567	-1.14081	-0.190064	NA
hsa-miR-582-3p	0.877075	-1.14015	-0.189228	NA
hsa-miR-491-5p	0.87936	-1.13719	-0.185474	0.811182
hsa-let-7f-1-3p	0.885186	-1.12971	-0.175947	0.53674
hsa-miR-324-5p	0.887068	-1.12731	-0.172883	0.45538
hsa-miR-200a-5p	0.891205	-1.12208	-0.166171	NA
hsa-miR-23a-3p	0.893801	-1.11882	-0.161975	0.102049
hsa-miR-452-5p	0.898816	-1.11258	-0.153903	0.818469
hsa-miR-935	0.902014	-1.10863	-0.148778	0.883066
hsa-miR-127-5p	0.903686	-1.10658	-0.146106	0.784181
hsa-miR-551b-3p	0.904855	-1.10515	-0.144241	0.831653
hsa-miR-193a-3p	0.905442	-1.10443	-0.143306	0.554259
hsa-miR-194-5p	0.915019	-1.09287	-0.128126	0.739332
hsa-miR-19a-3p	0.919013	-1.08812	-0.121842	0.115979
hsa-miR-222-3p	0.919896	-1.08708	-0.120457	0.469931
hsa-miR-22-3p	0.922133	-1.08444	-0.116953	0.618261
hsa-miR-29a-3p	0.93005	-1.07521	-0.104619	0.533079
hsa-miR-18a-3p	0.933851	-1.07083	-0.0987356	0.849735
hsa-miR-450a-5p	0.939356	-1.06456	-0.0902567	0.852835
hsa-miR-454-3p	0.941274	-1.06239	-0.087313	0.813433
hsa-miR-576-5p	0.943617	-1.05975	-0.0837267	0.823859
hsa-miR-664a-3p	0.950678	-1.05188	-0.0729714	0.654947
hsa-miR-16-5p	0.95405	-1.04816	-0.0678633	0.766983
hsa-miR-32-3p	0.956888	-1.04505	-0.0635786	NA
hsa-miR-181c-3p	0.964094	-1.03724	-0.0527549	0.963791
hsa-miR-432-5p	0.965076	-1.03619	-0.0512859	NA
hsa-miR-1260a	0.966249	-1.03493	-0.049533	0.919622
hsa-miR-22-5p	0.973615	-1.0271	-0.0385772	0.821445
hsa-miR-487b-3p	0.980625	-1.01976	-0.0282264	0.896382
hsa-miR-421	0.982139	-1.01819	-0.0260014	0.914121
hsa-miR-15a-5p	0.989844	-1.01026	-0.0147263	0.934734
hsa-miR-340-3p	0.991955	-1.00811	-0.0116532	0.991703
n = 248
amiRNA fold change was calculated with the 2-ΔΔCt method.
bNegative reciprocal fold change value represents the n-fold change (decrease) in miRNA expression.
cUnpaired Student's t-test; a p-value of < 0.05 was considered statistically significant (n = 4; marked in bold with blue cell fill).
dNA, not applicable.

## Sheet: Supplementary Table S3
Supplementary Table S3. Overexpressed miRNAs in sinonasal tissues of GPA(+/+) patients, compared to the controls (CTRL).
miRNA name	Fold changea	log2 fold change	p-valueb
hsa-miR-223-3p	9.25589	3.21037	0.060164
hsa-miR-424-3p	7.62301	2.93036	0.0366925
hsa-miR-629-5p	5.94986	2.57286	0.043837
hsa-miR-643	5.56048	2.47521	0.0312359
hsa-miR-377-5p	5.29019	2.40332	NAd
hsa-miR-1537-3p	5.2547	2.39361	0.146888
hsa-miR-520c-3p	4.98338	2.31713	0.148749
hsa-miR-27a-5p	4.83007	2.27204	0.0846037
hsa-miR-142-5p	4.70822	2.23518	0.0196181
hsa-miR-224-5p	4.22569	2.07919	0.0763428
hsa-miR-150-5p	3.92509	1.97272	0.0959549
hsa-miR-142-3p	3.88117	1.95649	0.0253764
hsa-miR-517a-3p	3.66751	1.8748	NA
hsa-miR-941	3.55334	1.82917	0.269031
hsa-miR-503-5p	3.36873	1.7522	0.0614949
hsa-miR-223-5p	3.21862	1.68644	NA
hsa-miR-146b-3p	3.19257	1.67472	0.137877
hsa-miR-663b	3.12388	1.64334	0.00784376
hsa-miR-155-5p	3.0779	1.62195	0.0188521
hsa-miR-221-5p	2.99529	1.5827	0.109033
hsa-miR-511-5p	2.94626	1.55888	NA
hsa-miR-708-3p	2.74211	1.45529	0.220962
hsa-miR-455-5p	2.64499	1.40326	0.0361439
hsa-miR-21-3p	2.64288	1.40211	0.130084
hsa-miR-203a	2.62066	1.38993	0.149091
hsa-miR-21-5p	2.61702	1.38793	0.0279549
hsa-miR-1913	2.55538	1.35354	0.0701046
hsa-miR-486-3p	2.51836	1.33248	0.156163
hsa-miR-517c-3p	2.36091	1.23934	NA
hsa-miR-18a-5p	2.2749	1.1858	0.138865
hsa-miR-196a-5p	2.2083	1.14294	0.382612
hsa-miR-147b	2.19411	1.13364	NA
hsa-miR-92a-1-5p	2.1355	1.09457	0.0488208
hsa-miR-769-3p	2.13457	1.09395	0.16053
hsa-miR-342-5p	2.12315	1.0862	0.0713538
hsa-miR-548b-3p	2.08936	1.06306	0.0733205
hsa-miR-20b-5p	2.05993	1.04259	0.328156
hsa-miR-146b-5p	2.05754	1.04092	0.219662
hsa-miR-210-3p	2.01581	1.01136	0.294781
hsa-miR-212-3p	1.99854	0.998947	0.0227975
hsa-miR-330-3p	1.98388	0.988322	0.184444
hsa-miR-708-5p	1.85194	0.889039	0.274076
hsa-miR-193b-5p	1.84216	0.8814	NA
hsa-miR-342-3p	1.84097	0.880465	0.0394487
hsa-miR-505-5p	1.83029	0.872071	0.624826
hsa-miR-625-3p	1.80261	0.850083	0.0478751
hsa-miR-624-5p	1.78732	0.837797	0.461987
hsa-miR-484	1.75595	0.812254	0.0401143
hsa-miR-7-5p	1.72891	0.789859	0.0273374
hsa-miR-184	1.70869	0.772889	0.671784
hsa-miR-483-5p	1.69945	0.765068	NA
hsa-miR-106a-5p	1.68988	0.756919	0.0941998
hsa-miR-181a-5p	1.68775	0.755104	0.00212756
hsa-miR-551a	1.68454	0.752352	0.307791
hsa-miR-487a-3p	1.67437	0.74362	NA
hsa-miR-185-5p	1.66462	0.735197	0.292177
hsa-miR-652-3p	1.65824	0.729656	0.0979098
hsa-miR-320d	1.6386	0.712465	NA
hsa-miR-18b-5p	1.63611	0.710273	0.195986
hsa-miR-93-5p	1.62221	0.69796	0.164269
hsa-let-7e-3p	1.62052	0.696458	0.223927
hsa-miR-16-2-3p	1.61799	0.694204	0.189502
hsa-miR-15b-3p	1.61158	0.68848	0.4148
hsa-miR-425-5p	1.60331	0.681053	0.195178
hsa-miR-181b-5p	1.5969	0.675275	0.198518
hsa-miR-934	1.59238	0.67118	0.541253
hsa-miR-1539	1.58589	0.665294	NA
hsa-miR-598-3p	1.57076	0.651461	0.0783214
hsa-miR-25-3p	1.54601	0.628551	0.154183
hsa-miR-374b-3p	1.5421	0.624894	NA
hsa-miR-124-3p	1.52136	0.605362	NA
hsa-miR-197-3p	1.50082	0.585748	0.0657868
hsa-miR-205-3p	1.49755	0.5826	0.476655
hsa-miR-99b-3p	1.49375	0.578941	0.356427
hsa-miR-1248	1.4645	0.550404	0.248812
hsa-miR-196b-5p	1.45627	0.542273	0.494785
hsa-miR-629-3p	1.44755	0.533611	NA
hsa-miR-221-3p	1.44217	0.528242	0.00705721
hsa-miR-450b-5p	1.4368	0.522856	NA
hsa-miR-424-5p	1.43635	0.522408	0.273102
hsa-miR-31-3p	1.41118	0.496906	0.0457817
mmu-miR-378a-3p	1.39454	0.479788	0.13177
hsa-miR-486-5p	1.36136	0.445047	0.8378
hsa-miR-20a-5p	1.35811	0.441601	0.257705
hsa-miR-95-3p	1.35647	0.439859	0.304511
hsa-miR-26a-2-3p	1.33691	0.418901	0.40627
hsa-miR-106b-5p	1.33061	0.412093	0.305026
hsa-miR-132-3p	1.32702	0.408196	0.226735
hsa-miR-26b-3p	1.32481	0.405789	0.249181
hsa-let-7d-3p	1.30939	0.388893	0.220695
hsa-miR-766-3p	1.30403	0.382976	0.224919
hsa-miR-192-5p	1.29556	0.373576	0.0702411
hsa-miR-23b-5p	1.28679	0.363782	NA
hsa-miR-188-5p	1.28323	0.35978	0.650176
hsa-miR-592	1.27173	0.346787	0.732739
hsa-miR-135b-3p	1.26525	0.339427	0.434836
hsa-miR-31-5p	1.24865	0.320369	0.139331
hsa-miR-17-5p	1.24122	0.311755	0.313508
hsa-miR-7-1-3p	1.23779	0.307765	NA
hsa-miR-423-5p	1.23021	0.298904	0.313326
hsa-miR-501-5p	1.20962	0.274554	0.623877
hsa-miR-106b-3p	1.20648	0.270803	0.691753
hsa-miR-212-5p	1.19678	0.259156	NA
hsa-miR-744-5p	1.19603	0.258249	0.421272
hsa-miR-15b-5p	1.18221	0.241484	0.36823
hsa-miR-92a-3p	1.17394	0.231357	0.339489
hsa-miR-218-1-3p	1.16633	0.221972	0.362438
hsa-miR-130b-3p	1.13788	0.186344	0.640277
hsa-miR-17-3p	1.12721	0.17276	0.415556
hsa-miR-205-5p	1.12429	0.169015	0.744963
hsa-miR-16-1-3p	1.122	0.166079	0.0435333
hsa-miR-154-3p	1.07882	0.109459	0.929311
hsa-miR-500a-5p	1.06926	0.096615	0.871234
hsa-miR-132-5p	1.06835	0.095388	0.869579
hsa-miR-545-3p	1.0682	0.0951796	0.0838163
hsa-miR-320c	1.05992	0.0839578	0.505017
hsa-miR-193a-5p	1.05413	0.0760566	0.761046
hsa-miR-301a-3p	1.04596	0.0648232	0.863485
hsa-miR-34a-5p	1.02093	0.029885	0.925123
hsa-let-7i-5p	1.01542	0.0220745	0.955064
hsa-miR-103a-3p	1.00596	0.00857234	0.964004
n = 121
amiRNA fold change was calculated with the 2-ΔΔCt method. Fold change value represents the n-fold change (increase) in miRNA expression.
bUnpaired Student's t-test; a p-value of < 0.05 was considered statistically significant (n = 4; marked in bold with blue cell fill).
cNA, not applicable.

## Sheet: Supplementary Table S4
Supplementary Table S4. Under-expressed miRNAs in sinonasal tissues of GPA(+/-) patients, compared to the controls (CTRL).
miRNA name	Fold changea	Negative reciprocal fold change valueb	log2 fold change	p-valuec
hsa-miR-1	0.117756	-8.49213	-3.08613	0.022791
hsa-miR-30c-1-3p	0.209594	-4.77113	-2.25433	0.113359
hsa-miR-133a-3p	0.260027	-3.84575	-1.94326	0.0501598
hsa-miR-548i	0.281942	-3.54683	-1.82653	0.123634
hsa-miR-133b	0.289084	-3.4592	-1.79044	0.0256521
hsa-miR-129-2-3p	0.294913	-3.39083	-1.76164	NAd
hsa-miR-370-3p	0.316018	-3.16438	-1.66192	0.15413
hsa-miR-338-5p	0.328642	-3.04283	-1.60541	0.427596
hsa-miR-143-3p	0.370802	-2.69685	-1.43128	0.0394826
hsa-miR-143-5p	0.384067	-2.60371	-1.38057	0.0409545
hsa-miR-1271-5p	0.389085	-2.57013	-1.36184	0.205037
hsa-miR-1468-5p	0.398123	-2.51179	-1.32871	NA
hsa-miR-145-5p	0.403521	-2.47819	-1.30929	0.0333091
hsa-miR-337-5p	0.404535	-2.47197	-1.30566	0.103431
hsa-miR-19b-1-5p	0.409971	-2.4392	-1.28641	0.0259364
hsa-miR-145-3p	0.411032	-2.4329	-1.28268	0.0777944
hsa-let-7f-5p	0.428266	-2.335	-1.22342	0.0762544
hsa-miR-642a-5p	0.432742	-2.31085	-1.20842	0.208431
hsa-miR-218-5p	0.433925	-2.30455	-1.20448	0.119255
hsa-miR-144-3p	0.443433	-2.25513	-1.17321	0.590677
hsa-let-7e-3p	0.445986	-2.24222	-1.16493	0.172424
hsa-miR-337-3p	0.451796	-2.21339	-1.14626	0.0611749
hsa-miR-34b-3p	0.484326	-2.06473	-1.04595	0.118269
hsa-miR-376a-5p	0.497882	-2.00851	-1.00613	0.363828
hsa-miR-99a-3p	0.501992	-1.99207	-0.994265	0.0389211
hsa-miR-34b-5p	0.504453	-1.98234	-0.987208	0.0276574
hsa-miR-100-5p	0.511831	-1.95377	-0.966261	0.0330852
hsa-miR-24-1-5p	0.526707	-1.89859	-0.924927	0.222971
hsa-miR-182-3p	0.548991	-1.82152	-0.865146	NA
hsa-miR-548c-5p	0.5523	-1.81061	-0.856477	0.169325
hsa-miR-136-5p	0.553951	-1.80521	-0.852169	0.0528764
hsa-miR-329-3p	0.555046	-1.80165	-0.849321	0.53209
hsa-miR-409-5p	0.558955	-1.78905	-0.839196	0.374369
hsa-miR-136-3p	0.564506	-1.77146	-0.824939	0.19955
hsa-miR-1539	0.566157	-1.76629	-0.820726	0.356239
hsa-miR-34c-5p	0.570755	-1.75207	-0.809057	0.0212907
hsa-miR-99a-5p	0.583508	-1.71377	-0.777176	0.0490527
hsa-miR-125b-5p	0.585777	-1.70713	-0.771576	0.103529
hsa-miR-144-5p	0.586672	-1.70453	-0.769373	0.742103
hsa-miR-592	0.586992	-1.7036	-0.768586	0.564789
hsa-miR-889-3p	0.591539	-1.6905	-0.757454	0.476277
hsa-miR-432-5p	0.593673	-1.68443	-0.752259	0.614764
hsa-miR-153-3p	0.597466	-1.67374	-0.743071	0.0783648
hsa-miR-124-3p	0.597671	-1.67316	-0.742577	0.547841
hsa-miR-32-3p	0.609382	-1.64101	-0.71458	NA
hsa-miR-200c-5p	0.613899	-1.62893	-0.703928	0.220669
hsa-miR-20a-3p	0.621872	-1.60805	-0.685311	0.0978824
hsa-miR-374b-3p	0.628312	-1.59157	-0.670448	0.402848
hsa-miR-376c-3p	0.630114	-1.58702	-0.666316	0.133422
hsa-miR-299-5p	0.630416	-1.58625	-0.665625	0.437259
hsa-miR-190a-5p	0.642925	-1.55539	-0.637279	0.312249
hsa-miR-23b-5p	0.643992	-1.55281	-0.634885	0.441098
hsa-miR-379-5p	0.651772	-1.53428	-0.61756	0.494721
hsa-miR-374b-5p	0.658291	-1.51909	-0.603203	0.233898
hsa-miR-451a	0.659669	-1.51591	-0.600185	0.790557
hsa-miR-502-3p	0.669921	-1.49271	-0.577936	0.292162
hsa-miR-376a-3p	0.669941	-1.49267	-0.577895	0.220667
hsa-miR-190b	0.670355	-1.49175	-0.577003	0.468989
hsa-miR-195-5p	0.677945	-1.47505	-0.560759	0.212701
hsa-miR-1247-5p	0.679865	-1.47088	-0.556679	0.449256
hsa-miR-362-5p	0.683302	-1.46348	-0.549405	0.0154958
hsa-miR-7-1-3p	0.690295	-1.44866	-0.534715	0.387752
hsa-miR-382-5p	0.691762	-1.44558	-0.531652	0.236833
hsa-miR-744-3p	0.696711	-1.43532	-0.521368	NA
hsa-miR-450b-5p	0.697856	-1.43296	-0.519	NA
hsa-let-7f-2-3p	0.699694	-1.4292	-0.515203	0.0206046
hsa-miR-338-3p	0.700788	-1.42697	-0.51295	0.547174
hsa-miR-548a-3p	0.705556	-1.41732	-0.503168	0.612278
hsa-miR-204-5p	0.707633	-1.41316	-0.498928	0.0694159
hsa-miR-127-3p	0.708685	-1.41106	-0.496784	0.233911
hsa-miR-375	0.720957	-1.38704	-0.472014	0.304446
hsa-miR-449a	0.726999	-1.37552	-0.459974	0.558483
hsa-miR-148a-3p	0.728619	-1.37246	-0.456763	0.367656
hsa-miR-590-3p	0.742571	-1.34667	-0.429399	0.463543
hsa-miR-377-3p	0.744012	-1.34406	-0.426601	NA
hsa-miR-130a-3p	0.745101	-1.3421	-0.424492	0.113787
hsa-miR-30b-5p	0.745775	-1.34089	-0.423187	0.3548
hsa-miR-181d-5p	0.748862	-1.33536	-0.417228	0.297555
hsa-miR-101-3p	0.749197	-1.33476	-0.416584	0.192557
hsa-miR-421	0.752353	-1.32916	-0.410518	0.487716
hsa-miR-1249	0.752547	-1.32882	-0.410146	0.566432
hsa-miR-140-5p	0.7577	-1.31978	-0.4003	0.399674
hsa-miR-146a-3p	0.758535	-1.31833	-0.398713	0.438228
hsa-miR-28-5p	0.759759	-1.31621	-0.396386	0.293787
hsa-miR-374a-5p	0.768988	-1.30041	-0.378966	0.350341
hsa-miR-154-5p	0.769445	-1.29964	-0.37811	0.434906
hsa-miR-193b-3p	0.771177	-1.29672	-0.374866	0.0283372
hsa-miR-30a-5p	0.772425	-1.29462	-0.372533	0.385485
hsa-miR-199a-5p	0.78037	-1.28144	-0.357771	0.493713
hsa-miR-181a-2-3p	0.782467	-1.27801	-0.353899	0.840005
hsa-miR-151a-5p	0.784621	-1.2745	-0.349932	0.384718
hsa-miR-411-5p	0.785098	-1.27373	-0.349056	0.673168
hsa-miR-214-3p	0.789279	-1.26698	-0.341393	0.401444
hsa-miR-26b-3p	0.791868	-1.26284	-0.336667	0.392621
hsa-miR-28-3p	0.792752	-1.26143	-0.335059	0.357207
hsa-miR-125a-3p	0.793086	-1.2609	-0.33445	0.638622
hsa-miR-497-5p	0.795305	-1.25738	-0.33042	0.0856422
hsa-miR-582-5p	0.795366	-1.25728	-0.330309	0.616852
hsa-miR-193a-3p	0.796037	-1.25622	-0.329092	0.302992
hsa-miR-487b-3p	0.796289	-1.25583	-0.328636	0.453717
hsa-miR-199b-5p	0.798078	-1.25301	-0.325398	0.568087
hsa-miR-494-3p	0.798467	-1.2524	-0.324696	0.817164
hsa-miR-363-3p	0.799645	-1.25056	-0.322569	0.499256
hsa-miR-377-5p	0.80052	-1.24919	-0.32099	NA
hsa-miR-30d-3p	0.802717	-1.24577	-0.317036	0.00771983
hsa-miR-125a-5p	0.804218	-1.24344	-0.314341	0.411042
hsa-miR-30c-5p	0.806383	-1.24011	-0.310463	0.453551
hsa-miR-409-3p	0.810559	-1.23372	-0.30301	0.712211
hsa-miR-449b-5p	0.813961	-1.22856	-0.296968	0.717033
hsa-let-7g-5p	0.814311	-1.22803	-0.296347	0.404621
hsa-miR-296-5p	0.819047	-1.22093	-0.287982	0.531975
hsa-miR-199a-3p	0.819181	-1.22073	-0.287747	0.526637
hsa-miR-1248	0.820263	-1.21912	-0.285842	0.499586
hsa-miR-590-5p	0.82158	-1.21717	-0.283528	0.339578
hsa-miR-218-1-3p	0.823704	-1.21403	-0.279801	0.564848
hsa-miR-26a-5p	0.823772	-1.21393	-0.279684	0.555976
hsa-miR-214-5p	0.824029	-1.21355	-0.279233	0.398007
hsa-miR-152-3p	0.825326	-1.21164	-0.276964	0.216281
hsa-miR-138-5p	0.830953	-1.20344	-0.267161	0.13674
hsa-let-7i-3p	0.836658	-1.19523	-0.257291	0.535834
hsa-miR-101-5p	0.838031	-1.19327	-0.254924	0.730486
hsa-miR-30a-3p	0.841385	-1.18852	-0.249161	0.517371
hsa-miR-628-5p	0.847664	-1.17971	-0.238436	0.785373
hsa-miR-9-3p	0.848148	-1.17904	-0.237611	0.555305
hsa-miR-381-3p	0.850417	-1.17589	-0.233758	0.684996
hsa-miR-382-3p	0.851588	-1.17428	-0.231773	0.721308
hsa-miR-346	0.860842	-1.16165	-0.216179	0.78641
hsa-miR-98-5p	0.865308	-1.15566	-0.208714	0.0619354
hsa-miR-134-5p	0.86712	-1.15324	-0.205696	0.523291
hsa-miR-32-5p	0.867695	-1.15248	-0.204741	0.384862
hsa-miR-335-5p	0.869864	-1.1496	-0.201138	0.729563
hsa-miR-551b-3p	0.870977	-1.14814	-0.199293	0.769494
hsa-let-7f-1-3p	0.875218	-1.14257	-0.192286	0.636897
hsa-miR-29b-2-5p	0.875593	-1.14208	-0.191668	0.361469
hsa-miR-501-5p	0.879812	-1.13661	-0.184732	0.820663
hsa-miR-10b-5p	0.880135	-1.13619	-0.184204	0.39649
hsa-miR-195-3p	0.882534	-1.1331	-0.180276	NA
hsa-miR-331-3p	0.88392	-1.13132	-0.178012	0.610074
hsa-let-7a-3p	0.883944	-1.13129	-0.177972	0.846217
hsa-miR-340-5p	0.888701	-1.12524	-0.17023	0.670416
hsa-miR-501-3p	0.888766	-1.12516	-0.170124	0.470716
hsa-miR-132-5p	0.901815	-1.10888	-0.149097	0.861262
hsa-miR-193a-5p	0.903971	-1.10623	-0.145652	0.730249
hsa-miR-545-3p	0.907243	-1.10224	-0.14044	0.858578
hsa-miR-139-5p	0.908416	-1.10082	-0.138575	0.759547
hsa-miR-188-3p	0.912392	-1.09602	-0.132274	NA
hsa-miR-660-5p	0.914506	-1.09349	-0.128936	0.708646
hsa-miR-92b-3p	0.914596	-1.09338	-0.128794	0.44884
hsa-miR-127-5p	0.914604	-1.09337	-0.12878	0.646805
hsa-miR-126-3p	0.914965	-1.09294	-0.128212	0.729681
hsa-miR-30d-5p	0.917051	-1.09045	-0.124927	0.678024
hsa-miR-362-3p	0.920635	-1.08621	-0.119298	0.814299
hsa-miR-99b-3p	0.925017	-1.08106	-0.112448	0.876314
hsa-miR-141-5p	0.925252	-1.08079	-0.112081	0.777294
hsa-let-7d-5p	0.929236	-1.07615	-0.105883	0.71017
hsa-miR-29c-3p	0.932336	-1.07257	-0.101078	0.661788
hsa-miR-29c-5p	0.934094	-1.07056	-0.0983606	0.843129
hsa-miR-151a-3p	0.93882	-1.06517	-0.0910796	0.625438
hsa-miR-194-5p	0.940856	-1.06286	-0.0879548	0.8323
hsa-miR-140-3p	0.940863	-1.06285	-0.0879432	0.858866
hsa-miR-196b-5p	0.944077	-1.05924	-0.0830235	0.956502
hsa-miR-485-3p	0.945416	-1.05774	-0.0809793	0.872018
hsa-miR-15a-3p	0.946292	-1.05676	-0.079642	0.922032
hsa-miR-376b-3p	0.946346	-1.0567	-0.0795602	0.806714
hsa-miR-26b-5p	0.953219	-1.04908	-0.0691207	0.834421
hsa-miR-361-3p	0.953721	-1.04852	-0.0683603	0.900345
hsa-miR-323a-3p	0.954471	-1.0477	-0.0672269	0.92938
hsa-let-7i-5p	0.959988	-1.04168	-0.0589122	0.883202
hsa-miR-187-3p	0.96313	-1.03828	-0.0541971	0.0539699
hsa-miR-9-5p	0.965213	-1.03604	-0.0510813	0.899908
hsa-miR-22-3p	0.974251	-1.02643	-0.0376345	0.860947
hsa-miR-877-5p	0.976288	-1.02429	-0.034622	0.96255
hsa-miR-324-3p	0.97734	-1.02318	-0.0330669	0.932495
hsa-miR-339-3p	0.980548	-1.01984	-0.0283397	0.819439
hsa-miR-181c-3p	0.982959	-1.01734	-0.0247963	NA
hsa-miR-532-3p	0.983371	-1.01691	-0.0241925	0.926853
hsa-miR-141-3p	0.983421	-1.01686	-0.0241185	0.872222
hsa-miR-186-5p	0.98639	-1.0138	-0.0197692	0.930148
hsa-miR-361-5p	0.986896	-1.01328	-0.0190301	0.939623
hsa-miR-29a-5p	0.995778	-1.00424	-0.00610461	0.988201
n = 180
amiRNA fold change was calculated with the 2-ΔΔCt method.
bNegative reciprocal fold change value represents the n-fold change (decrease) in miRNA expression.
cUnpaired Student's t-test; a p-value of < 0.05 was considered statistically significant (n = 4; marked in bold with blue cell fill).
dNA, not applicable.

## Sheet: Supplementary Table S5
Supplementary Table S5. Overexpressed miRNAs in sinonasal tissues of GPA(+/-) patients, compared to the controls (CTRL).
miRNA name	Fold changea	log2 fold change	p-valueb
hsa-miR-517a-3p	14.1925	3.82706	NAc
hsa-miR-520c-3p	10.8513	3.4398	0.261486
hsa-miR-517c-3p	10.5375	3.39746	NA
hsa-miR-203a	10.0126	3.32375	0.154179
hsa-miR-223-3p	8.56458	3.09838	0.160829
hsa-miR-224-5p	5.67398	2.50436	0.0283648
hsa-miR-519b-3p	5.4098	2.43557	NA
hsa-miR-1537-3p	5.07202	2.34256	0.31099
hsa-miR-941	4.84468	2.2764	0.228062
hsa-miR-223-5p	4.7104	2.23585	NA
hsa-miR-548b-3p	3.65173	1.86858	0.0213395
hsa-miR-31-3p	3.24229	1.69701	0.0236094
hsa-miR-296-3p	2.97383	1.57232	NA
hsa-miR-146b-3p	2.96261	1.56687	0.132455
hsa-miR-205-5p	2.94457	1.55806	0.106741
hsa-miR-184	2.82361	1.49754	0.452337
hsa-miR-424-3p	2.78555	1.47796	0.151041
hsa-miR-92a-1-5p	2.71324	1.44002	0.0917633
hsa-miR-455-5p	2.6497	1.40583	0.00459252
hsa-miR-629-5p	2.4085	1.26814	0.205695
hsa-miR-18a-5p	2.37096	1.24547	0.113632
hsa-miR-142-5p	2.20576	1.14128	0.192876
hsa-miR-31-5p	2.19232	1.13246	0.0600718
hsa-miR-505-5p	2.18878	1.13012	0.547274
hsa-miR-221-5p	2.15398	1.10701	0.259214
hsa-miR-135b-3p	2.12648	1.08847	0.227605
hsa-miR-95-3p	2.11061	1.07766	0.00610121
hsa-miR-146b-5p	2.0543	1.03865	0.217929
hsa-miR-7-5p	2.01868	1.01341	0.0183055
hsa-miR-210-3p	2.00473	1.00341	0.349319
hsa-miR-21-5p	1.98459	0.988838	0.0641902
hsa-miR-21-3p	1.96767	0.976485	0.206482
hsa-miR-142-3p	1.95906	0.970164	0.283131
hsa-miR-551a	1.95369	0.966201	0.222826
hsa-miR-643	1.94912	0.962821	0.182339
hsa-miR-182-5p	1.94653	0.960905	0.0306918
hsa-miR-27a-5p	1.93089	0.949267	0.163551
hsa-miR-744-5p	1.909	0.932815	0.105503
hsa-miR-885-5p	1.90742	0.931625	0.174967
hsa-let-7d-3p	1.90565	0.930284	0.0430564
hsa-miR-597-5p	1.9037	0.928807	0.0836675
hsa-miR-708-3p	1.89998	0.925981	0.234445
hsa-miR-154-3p	1.85491	0.891346	0.233143
hsa-miR-93-5p	1.83842	0.878464	0.113115
hsa-miR-1913	1.78922	0.839327	0.0820606
hsa-miR-708-5p	1.7704	0.824072	0.235969
hsa-miR-486-5p	1.76595	0.820447	NA
hsa-miR-183-5p	1.76419	0.819007	0.00443996
hsa-miR-625-3p	1.76179	0.817039	0.0548802
hsa-miR-212-5p	1.72947	0.79033	NA
hsa-miR-205-3p	1.72412	0.785859	0.238361
hsa-miR-15b-3p	1.70976	0.773797	0.276908
hsa-miR-155-5p	1.70324	0.768284	0.0197395
hsa-miR-651-5p	1.68442	0.75225	0.567909
hsa-miR-196a-5p	1.68175	0.749966	NA
hsa-miR-17-5p	1.67888	0.747499	0.0851865
hsa-miR-106b-3p	1.67718	0.746036	0.127783
hsa-miR-106a-5p	1.67272	0.742195	0.101128
hsa-miR-629-3p	1.66437	0.734976	NA
hsa-miR-330-3p	1.65271	0.724831	0.318486
hsa-miR-181b-5p	1.64706	0.719893	0.0906745
hsa-miR-320d	1.64	0.713694	0.0977368
hsa-miR-33a-3p	1.63435	0.708721	0.248131
hsa-miR-25-3p	1.62367	0.699261	0.121165
hsa-miR-18b-5p	1.61992	0.695921	0.0670719
hsa-miR-495-3p	1.61745	0.693724	NA
hsa-miR-483-5p	1.61104	0.687991	NA
hsa-miR-425-5p	1.60188	0.679764	0.206499
hsa-miR-96-5p	1.59943	0.677554	0.0147111
hsa-miR-15b-5p	1.59878	0.676975	0.0709216
hsa-miR-539-5p	1.59443	0.673038	0.593065
hsa-miR-503-5p	1.57734	0.657495	0.438335
hsa-miR-149-5p	1.57552	0.655824	0.24948
hsa-miR-652-3p	1.56477	0.64595	0.193711
hsa-miR-150-5p	1.56404	0.645278	0.332261
hsa-miR-16-2-3p	1.55702	0.638788	0.12907
hsa-miR-224-3p	1.55301	0.635072	0.376158
hsa-miR-221-3p	1.53907	0.622056	0.0961801
hsa-miR-147b	1.521	0.605018	NA
hsa-miR-484	1.5044	0.589184	0.146451
hsa-miR-663b	1.50243	0.587296	0.00585024
hsa-miR-34a-5p	1.49294	0.578158	0.054052
hsa-miR-18a-3p	1.49115	0.576427	0.187533
hsa-miR-766-3p	1.49036	0.575664	0.0829783
hsa-miR-454-3p	1.47483	0.560549	0.259272
hsa-miR-92a-3p	1.46452	0.550425	0.0962
hsa-miR-135b-5p	1.4635	0.549421	0.213993
hsa-miR-20a-5p	1.4612	0.547149	0.194361
hsa-miR-212-3p	1.44269	0.528765	0.210211
hsa-miR-628-3p	1.4403	0.526366	0.682419
hsa-miR-452-5p	1.42608	0.512053	0.504988
hsa-miR-17-3p	1.41166	0.497397	0.0808724
hsa-miR-185-5p	1.40617	0.491772	0.233912
hsa-miR-200a-5p	1.39447	0.479721	0.0895496
hsa-miR-424-5p	1.39364	0.478858	0.453041
hsa-miR-135a-5p	1.38607	0.471005	0.559445
hsa-let-7e-5p	1.35486	0.438143	0.116656
hsa-miR-197-3p	1.35136	0.434414	0.265258
hsa-miR-27a-3p	1.34744	0.430221	0.0116507
hsa-miR-935	1.32949	0.410871	0.60995
mmu-miR-378a-3p	1.32627	0.40738	0.346432
hsa-miR-324-5p	1.31734	0.397627	0.0183397
hsa-miR-511-5p	1.31551	0.395625	NA
hsa-miR-106b-5p	1.3097	0.389232	0.383301
hsa-miR-128-3p	1.30956	0.389085	0.0772633
hsa-miR-23a-3p	1.2846	0.361324	0.105275
hsa-miR-934	1.28211	0.358516	0.109457
hsa-miR-769-5p	1.27367	0.348991	0.594129
hsa-miR-369-5p	1.26982	0.344627	0.673253
hsa-miR-34a-3p	1.26901	0.343698	0.505931
hsa-miR-126-5p	1.26667	0.341046	0.397618
hsa-miR-181a-5p	1.26656	0.340912	0.0428736
hsa-miR-450a-5p	1.24868	0.320409	0.51988
hsa-miR-423-5p	1.24611	0.317429	0.299233
hsa-miR-200b-5p	1.24573	0.316993	0.357897
hsa-miR-20b-5p	1.23917	0.30938	0.6997
hsa-miR-188-5p	1.23516	0.304696	0.529013
hsa-miR-345-5p	1.23276	0.301886	0.195372
hsa-miR-26a-2-3p	1.23209	0.301105	0.529928
hsa-miR-215-5p	1.23193	0.300924	0.325424
hsa-miR-93-3p	1.23025	0.298953	0.370695
hsa-miR-30b-3p	1.2252	0.293023	NA
hsa-miR-335-3p	1.22236	0.289674	0.694596
hsa-miR-423-3p	1.21522	0.281213	0.415815
hsa-miR-487a-3p	1.19757	0.26011	NA
hsa-miR-301a-3p	1.19503	0.257043	0.63174
hsa-miR-16-1-3p	1.18662	0.246854	0.516184
hsa-miR-103a-3p	1.18441	0.244172	0.436208
hsa-miR-132-3p	1.1842	0.243919	0.623934
hsa-miR-1260a	1.18268	0.242057	0.310941
hsa-miR-222-3p	1.18256	0.241914	0.221921
hsa-miR-192-5p	1.18147	0.240583	0.633182
hsa-miR-33b-5p	1.17732	0.235505	0.429306
hsa-miR-342-3p	1.17016	0.2267	0.305766
hsa-miR-27b-3p	1.16862	0.224803	0.107844
hsa-miR-148b-3p	1.16454	0.219755	0.0402447
hsa-miR-320c	1.15812	0.211788	0.129744
hsa-miR-191-5p	1.15469	0.207506	0.60031
hsa-miR-340-3p	1.15312	0.205537	NA
hsa-miR-27b-5p	1.1513	0.203267	0.82916
hsa-miR-369-3p	1.1367	0.184853	0.860337
hsa-miR-148b-5p	1.13608	0.18407	0.888655
hsa-miR-491-5p	1.13125	0.177922	0.59704
hsa-miR-582-3p	1.13034	0.176763	NA
hsa-miR-493-5p	1.12404	0.168694	0.862089
hsa-miR-576-5p	1.12258	0.166824	0.294829
hsa-miR-146a-5p	1.11711	0.159769	0.490752
hsa-miR-130b-3p	1.11506	0.157119	NA
hsa-miR-769-3p	1.1059	0.145224	0.838829
hsa-miR-22-5p	1.10575	0.145028	0.347129
hsa-miR-29a-3p	1.09667	0.133135	0.589502
hsa-miR-24-2-5p	1.09308	0.128393	0.76069
hsa-miR-23b-3p	1.09259	0.127755	0.302477
hsa-miR-29b-3p	1.0923	0.127372	0.709437
hsa-let-7b-3p	1.08997	0.124289	0.638837
hsa-miR-15a-5p	1.08866	0.122549	0.653242
hsa-let-7b-5p	1.08786	0.121493	0.0852821
hsa-miR-130b-5p	1.08725	0.12069	0.904225
hsa-miR-500a-5p	1.08695	0.120284	0.859819
hsa-miR-671-5p	1.08619	0.119277	0.816519
hsa-miR-193b-5p	1.07865	0.10923	0.749043
hsa-miR-99b-5p	1.07815	0.108563	0.751603
hsa-let-7c-5p	1.07763	0.107855	0.712689
hsa-miR-200b-3p	1.0763	0.106082	0.500167
hsa-miR-16-5p	1.06958	0.0970436	0.683377
hsa-miR-30e-5p	1.06701	0.0935775	0.695476
hsa-miR-33a-5p	1.06176	0.0864557	0.730678
hsa-miR-598-3p	1.05979	0.0837807	NA
hsa-miR-200c-3p	1.0597	0.0836505	0.617188
hsa-miR-342-5p	1.05791	0.0812123	0.870238
hsa-miR-107	1.0567	0.0795663	0.770272
hsa-miR-19a-3p	1.05539	0.0777803	0.452832
hsa-miR-24-3p	1.05334	0.0749767	0.262864
hsa-miR-365a-3p	1.05334	0.0749751	0.627507
hsa-miR-1296-5p	1.05294	0.0744168	0.893892
hsa-miR-200a-3p	1.05183	0.0728976	0.100402
hsa-miR-429	1.04899	0.0689988	0.71078
hsa-miR-624-5p	1.03973	0.0562124	0.956392
hsa-miR-181c-5p	1.03875	0.0548495	0.892671
hsa-miR-222-5p	1.0355	0.05033	0.913108
hsa-miR-532-5p	1.02215	0.0316025	0.923392
hsa-miR-570-3p	1.01941	0.0277316	0.980708
hsa-miR-339-5p	1.01694	0.0242362	0.906757
hsa-let-7a-5p	1.01519	0.0217506	0.936351
hsa-miR-19b-3p	1.01337	0.0191639	0.838813
hsa-miR-664a-3p	1.0085	0.0122049	0.858504
hsa-miR-574-3p	1.00767	0.0110227	0.939383
hsa-miR-486-3p	1.00707	0.0101697	0.987706
hsa-miR-219a-5p	1.00095	0.00137506	0.998188
n = 189
amiRNA fold change was calculated with the 2-ΔΔCt method. Fold change value represents the n-fold change (increase) in miRNA expression.
bUnpaired Student's t-test; a p-value of < 0.05 was considered statistically significant (n = 4; marked in bold with blue cell fill).
cNA, not applicable.

## Sheet: Supplementary Table S6
Supplementary Table S6. Under-expressed miRNAs in sinonasal tissues of nonGPA patients, compared to the controls (CTRL).
miRNA name	Fold changea	Negative reciprocal fold change valueb	log2 fold change	p-valuec
hsa-miR-1	0.0835634	-11.967	-3.58098	0.0440566
hsa-miR-133a-3p	0.0961378	-10.4017	-3.37875	0.104355
hsa-miR-643	0.0978427	-10.2205	-3.35339	NAd
hsa-miR-133b	0.150653	-6.63778	-2.7307	0.0524806
hsa-miR-143-5p	0.229929	-4.34917	-2.12074	0.0571468
hsa-miR-143-3p	0.235991	-4.23745	-2.0832	0.0602275
hsa-miR-1468-5p	0.252961	-3.95317	-1.98301	NA
hsa-miR-145-5p	0.256327	-3.90127	-1.96394	0.103105
hsa-miR-30c-1-3p	0.283011	-3.53343	-1.82107	0.247283
hsa-miR-146a-3p	0.292147	-3.42294	-1.77523	0.15858
hsa-miR-145-3p	0.339858	-2.94241	-1.557	0.0923563
hsa-miR-338-3p	0.347679	-2.87622	-1.52417	0.0472552
hsa-miR-195-3p	0.363296	-2.75257	-1.46078	0.10886
hsa-miR-218-5p	0.365305	-2.73744	-1.45283	0.0946125
hsa-miR-1248	0.383039	-2.6107	-1.38444	0.0616948
hsa-miR-548a-3p	0.43276	-2.31075	-1.20836	0.278142
hsa-miR-147b	0.439256	-2.27657	-1.18686	NA
hsa-miR-187-3p	0.439396	-2.27585	-1.18641	0.010601
hsa-miR-200c-5p	0.451521	-2.21474	-1.14713	0.27008
hsa-miR-338-5p	0.453424	-2.20544	-1.14107	0.0511687
hsa-miR-100-5p	0.487957	-2.04936	-1.03518	0.243478
hsa-miR-1913	0.49674	-2.01313	-1.00944	0.384087
hsa-miR-125b-5p	0.505451	-1.97843	-0.984356	0.168257
hsa-miR-877-5p	0.508389	-1.967	-0.975996	0.220016
hsa-miR-153-3p	0.513852	-1.94609	-0.960576	0.0240541
hsa-miR-204-5p	0.514085	-1.9452	-0.959921	0.0397881
hsa-miR-101-5p	0.516742	-1.9352	-0.952484	0.322381
hsa-miR-582-5p	0.521816	-1.91638	-0.938387	0.0684232
hsa-miR-99a-5p	0.527675	-1.89511	-0.922279	0.0900129
hsa-miR-214-3p	0.52883	-1.89097	-0.919125	0.0583716
hsa-miR-139-5p	0.552458	-1.81009	-0.856063	0.139904
hsa-miR-205-3p	0.557434	-1.79393	-0.843126	0.191385
hsa-miR-1271-5p	0.564316	-1.77206	-0.825425	0.414495
hsa-miR-99b-3p	0.567023	-1.7636	-0.818521	NA
hsa-miR-188-3p	0.568468	-1.75911	-0.814849	NA
hsa-miR-19b-1-5p	0.574432	-1.74085	-0.799793	0.575661
hsa-miR-10b-5p	0.580584	-1.7224	-0.784423	0.0660715
hsa-miR-376a-5p	0.581419	-1.71993	-0.782349	0.431606
hsa-miR-592	0.581895	-1.71852	-0.781169	0.502479
hsa-miR-744-3p	0.586782	-1.70421	-0.769103	0.636818
hsa-miR-501-3p	0.587543	-1.702	-0.767233	0.137611
hsa-miR-885-5p	0.589468	-1.69645	-0.762515	0.567002
hsa-miR-125a-3p	0.592645	-1.68735	-0.754761	0.243053
hsa-let-7i-3p	0.594037	-1.6834	-0.751375	0.343691
hsa-miR-671-5p	0.59412	-1.68316	-0.751173	0.293169
hsa-miR-337-3p	0.595587	-1.67902	-0.747617	0.247973
hsa-miR-181c-3p	0.605092	-1.65264	-0.724775	0.471654
hsa-miR-628-3p	0.605443	-1.65168	-0.723936	0.521609
hsa-miR-193a-5p	0.607883	-1.64505	-0.718135	0.0777287
hsa-miR-375	0.610869	-1.63701	-0.711065	0.11718
hsa-miR-190a-5p	0.619656	-1.6138	-0.690461	0.1469
hsa-miR-548i	0.625644	-1.59835	-0.676585	0.581312
hsa-miR-193a-3p	0.627171	-1.59446	-0.67307	0.289176
hsa-miR-129-2-3p	0.630001	-1.5873	-0.666573	0.606474
hsa-miR-99a-3p	0.632595	-1.58079	-0.660647	0.339069
hsa-miR-15a-3p	0.632873	-1.58009	-0.660011	NA
hsa-miR-519b-3p	0.634512	-1.57601	-0.65628	NA
hsa-miR-24-1-5p	0.644519	-1.55154	-0.633705	0.449975
hsa-miR-628-5p	0.648799	-1.54131	-0.624157	0.395204
hsa-miR-28-5p	0.653174	-1.53099	-0.614461	0.121924
hsa-miR-23b-3p	0.654042	-1.52895	-0.612544	0.0692578
hsa-miR-491-5p	0.666393	-1.50062	-0.585555	0.167039
hsa-miR-27b-5p	0.666587	-1.50018	-0.585134	0.547539
hsa-miR-381-3p	0.668248	-1.49645	-0.581544	0.501852
hsa-miR-370-3p	0.671999	-1.4881	-0.573468	0.366038
hsa-miR-346	0.674107	-1.48344	-0.568951	0.4842
hsa-miR-218-1-3p	0.674771	-1.48199	-0.567531	0.455767
hsa-miR-148a-3p	0.676695	-1.47777	-0.563422	0.0924735
hsa-miR-199a-3p	0.678261	-1.47436	-0.560088	0.273464
hsa-miR-182-3p	0.678585	-1.47366	-0.559399	NA
hsa-miR-222-5p	0.681104	-1.46821	-0.554054	NA
hsa-miR-101-3p	0.684052	-1.46188	-0.547822	0.100421
hsa-miR-497-5p	0.689524	-1.45028	-0.536327	0.288666
hsa-miR-30a-3p	0.696295	-1.43617	-0.522229	0.201316
hsa-miR-374b-5p	0.697575	-1.43354	-0.51958	0.245259
hsa-miR-24-3p	0.697991	-1.43268	-0.518719	0.0832453
hsa-miR-26a-5p	0.699518	-1.42956	-0.515568	0.129027
hsa-miR-7-1-3p	0.700414	-1.42773	-0.513721	0.237127
hsa-miR-219a-5p	0.702385	-1.42372	-0.509666	0.307251
hsa-miR-27b-3p	0.704961	-1.41852	-0.504385	0.246056
hsa-miR-199a-5p	0.706882	-1.41466	-0.500458	0.485179
hsa-miR-152-3p	0.70909	-1.41026	-0.495959	0.0158192
hsa-let-7f-5p	0.710357	-1.40774	-0.493383	0.401972
hsa-miR-329-3p	0.712607	-1.4033	-0.488821	0.237295
hsa-miR-130a-3p	0.713468	-1.4016	-0.487079	0.234926
hsa-miR-664a-3p	0.723091	-1.38295	-0.46775	0.192927
hsa-miR-193b-3p	0.727329	-1.37489	-0.45932	0.147239
mmu-miR-378a-3p	0.728278	-1.3731	-0.457438	0.154294
hsa-miR-214-5p	0.730727	-1.3685	-0.452595	0.332227
hsa-miR-340-5p	0.733218	-1.36385	-0.447685	0.0677127
hsa-miR-151a-5p	0.735361	-1.35988	-0.443476	0.156476
hsa-miR-195-5p	0.736584	-1.35762	-0.441077	0.137011
hsa-miR-548c-5p	0.737129	-1.35661	-0.44001	0.623141
hsa-miR-660-5p	0.737524	-1.35589	-0.439238	0.223987
hsa-miR-30b-5p	0.741441	-1.34873	-0.431597	0.358777
hsa-miR-337-5p	0.741596	-1.34844	-0.431295	0.437405
hsa-miR-494-3p	0.745186	-1.34195	-0.424327	0.0218027
hsa-miR-20a-3p	0.749608	-1.33403	-0.415792	0.316953
hsa-miR-199b-5p	0.750246	-1.3329	-0.414564	0.479152
hsa-let-7b-5p	0.753422	-1.32728	-0.408471	0.0413035
hsa-miR-597-5p	0.757474	-1.32018	-0.400731	0.479982
hsa-miR-30d-3p	0.758331	-1.31869	-0.399101	0.0923056
hsa-miR-181d-5p	0.763448	-1.30985	-0.389398	0.449565
hsa-miR-582-3p	0.771007	-1.297	-0.375184	NA
hsa-miR-30a-5p	0.774244	-1.29158	-0.36914	0.441921
hsa-miR-132-5p	0.775114	-1.29013	-0.367519	0.351999
hsa-miR-136-5p	0.77695	-1.28708	-0.364107	0.594468
hsa-let-7a-5p	0.779259	-1.28327	-0.359826	0.0278502
hsa-miR-132-3p	0.779905	-1.28221	-0.358629	0.453826
hsa-miR-324-3p	0.781988	-1.27879	-0.354782	0.153103
hsa-miR-376a-3p	0.785317	-1.27337	-0.348653	0.558355
hsa-miR-296-3p	0.791874	-1.26283	-0.336657	NA
hsa-miR-181c-5p	0.792959	-1.2611	-0.334681	0.377323
hsa-miR-125a-5p	0.793239	-1.26065	-0.334172	0.384624
hsa-miR-1296-5p	0.794712	-1.25832	-0.331496	0.470549
hsa-miR-29b-2-5p	0.797772	-1.25349	-0.325952	0.16172
hsa-miR-502-3p	0.798566	-1.25224	-0.324516	0.278091
hsa-miR-374a-5p	0.799629	-1.25058	-0.322597	0.436441
hsa-miR-28-3p	0.801249	-1.24805	-0.319677	0.0454103
hsa-miR-363-3p	0.801688	-1.24737	-0.318888	0.43676
hsa-miR-23a-3p	0.80296	-1.24539	-0.3166	0.310932
hsa-miR-126-3p	0.80339	-1.24473	-0.315828	0.358712
hsa-miR-361-5p	0.803916	-1.24391	-0.314884	0.139132
hsa-miR-134-5p	0.80518	-1.24196	-0.312618	0.738717
hsa-miR-33b-5p	0.806234	-1.24033	-0.31073	0.655306
hsa-miR-545-3p	0.806307	-1.24022	-0.310598	0.541069
hsa-miR-411-5p	0.806798	-1.23947	-0.309721	0.585148
hsa-miR-32-3p	0.808198	-1.23732	-0.307219	NA
hsa-miR-15a-5p	0.80934	-1.23557	-0.305182	0.31462
hsa-miR-138-5p	0.812557	-1.23068	-0.299458	0.284029
hsa-miR-26b-5p	0.81558	-1.22612	-0.294101	0.0191401
hsa-miR-30d-5p	0.816031	-1.22544	-0.293304	0.33108
hsa-miR-33a-5p	0.818614	-1.22158	-0.288745	0.529498
hsa-miR-382-5p	0.823701	-1.21403	-0.279808	0.517193
hsa-miR-379-5p	0.82421	-1.21328	-0.278917	0.139576
hsa-miR-376c-3p	0.825078	-1.21201	-0.277398	0.548026
hsa-miR-362-5p	0.82567	-1.21114	-0.276362	0.0514065
hsa-miR-144-3p	0.825732	-1.21105	-0.276254	0.817532
hsa-miR-452-5p	0.826115	-1.21049	-0.275586	0.678158
hsa-miR-423-5p	0.826669	-1.20967	-0.274618	0.218459
hsa-miR-362-3p	0.830589	-1.20396	-0.267793	0.200411
hsa-miR-663b	0.842201	-1.18736	-0.247763	0.587315
hsa-miR-503-5p	0.843751	-1.18518	-0.245111	0.741883
hsa-miR-193b-5p	0.848998	-1.17786	-0.236168	0.581133
hsa-miR-22-3p	0.850929	-1.17519	-0.232889	0.418756
hsa-miR-505-5p	0.851001	-1.17509	-0.232768	0.917215
hsa-miR-33a-3p	0.851209	-1.1748	-0.232415	0.663352
hsa-miR-590-5p	0.853142	-1.17214	-0.229142	0.541709
hsa-miR-141-3p	0.854861	-1.16978	-0.226238	0.347503
hsa-miR-889-3p	0.85756	-1.1661	-0.221691	0.887023
hsa-miR-200c-3p	0.861532	-1.16072	-0.215023	0.0890703
hsa-let-7b-3p	0.86413	-1.15723	-0.21068	0.731688
hsa-miR-106b-3p	0.866052	-1.15466	-0.207474	0.552242
hsa-let-7d-5p	0.866779	-1.1537	-0.206264	0.253189
hsa-miR-98-5p	0.8685	-1.15141	-0.203402	0.0680744
hsa-let-7c-5p	0.86972	-1.14979	-0.201377	0.15406
hsa-miR-934	0.871229	-1.1478	-0.198876	0.578402
hsa-let-7e-5p	0.872235	-1.14648	-0.197212	0.405277
hsa-miR-24-2-5p	0.875703	-1.14194	-0.191486	0.553802
hsa-miR-651-5p	0.876104	-1.14142	-0.190826	0.886421
hsa-let-7f-1-3p	0.876569	-1.14081	-0.19006	0.529963
hsa-miR-29c-3p	0.876993	-1.14026	-0.189363	0.391074
hsa-let-7f-2-3p	0.877487	-1.13962	-0.18855	0.637344
hsa-miR-19b-3p	0.881012	-1.13506	-0.182767	0.488465
hsa-miR-744-5p	0.883054	-1.13243	-0.179426	0.578852
hsa-miR-19a-3p	0.884913	-1.13005	-0.176392	0.466267
hsa-miR-30e-5p	0.885393	-1.12944	-0.17561	0.485872
hsa-miR-136-3p	0.886792	-1.12766	-0.173333	0.777026
hsa-miR-140-5p	0.89273	-1.12016	-0.163704	0.743393
hsa-miR-450b-5p	0.894537	-1.1179	-0.160787	0.917824
hsa-miR-135b-3p	0.894609	-1.11781	-0.160671	0.82893
hsa-let-7i-5p	0.895234	-1.11703	-0.159663	0.676647
hsa-miR-17-3p	0.8977	-1.11396	-0.155694	0.255771
hsa-miR-30c-5p	0.900461	-1.11054	-0.151265	0.755093
hsa-miR-377-3p	0.902854	-1.1076	-0.147435	0.821747
hsa-miR-144-5p	0.905098	-1.10485	-0.143854	0.918159
hsa-miR-487b-3p	0.907307	-1.10216	-0.140338	0.850725
hsa-miR-93-3p	0.908258	-1.10101	-0.138826	0.63823
hsa-miR-27a-3p	0.908982	-1.10013	-0.137676	0.589956
hsa-miR-16-5p	0.913396	-1.09482	-0.130688	0.567574
hsa-miR-376b-3p	0.91349	-1.0947	-0.13054	0.737812
hsa-miR-340-3p	0.915881	-1.09185	-0.126769	0.804067
hsa-miR-140-3p	0.921618	-1.08505	-0.117759	0.753731
hsa-miR-29b-3p	0.926482	-1.07935	-0.110165	0.293897
hsa-miR-212-3p	0.927138	-1.07859	-0.109144	0.681483
hsa-miR-99b-5p	0.932096	-1.07285	-0.101449	0.734598
hsa-miR-29c-5p	0.93444	-1.07016	-0.0978254	0.693831
hsa-miR-409-3p	0.934729	-1.06983	-0.0973802	0.921453
hsa-miR-126-5p	0.936389	-1.06793	-0.0948202	0.587209
hsa-miR-551b-3p	0.937704	-1.06643	-0.0927951	0.770831
hsa-miR-520c-3p	0.938591	-1.06543	-0.0914308	0.927488
hsa-miR-598-3p	0.943893	-1.05944	-0.0833043	0.887387
hsa-miR-299-5p	0.946014	-1.05707	-0.080066	0.89431
hsa-miR-574-3p	0.948338	-1.05448	-0.0765262	0.564036
hsa-miR-451a	0.949305	-1.0534	-0.0750568	0.955104
hsa-miR-146a-5p	0.954541	-1.04762	-0.0671216	0.739264
hsa-miR-194-5p	0.954639	-1.04752	-0.0669725	0.792667
hsa-miR-369-3p	0.955302	-1.04679	-0.0659706	0.961141
hsa-miR-365a-3p	0.955514	-1.04656	-0.0656507	0.771264
hsa-miR-128-3p	0.960555	-1.04106	-0.0580597	0.871693
hsa-miR-532-5p	0.969788	-1.03115	-0.0442581	0.882862
hsa-miR-432-5p	0.970148	-1.03077	-0.0437231	0.904472
hsa-miR-16-1-3p	0.971012	-1.02985	-0.0424385	0.378131
hsa-miR-188-5p	0.97392	-1.02678	-0.0381252	0.930592
hsa-miR-590-3p	0.984971	-1.01526	-0.0218465	0.927542
hsa-miR-34a-3p	0.987115	-1.01305	-0.0187104	0.952865
hsa-miR-29a-3p	0.988383	-1.01175	-0.0168584	0.954753
hsa-miR-345-5p	0.988972	-1.01115	-0.0159987	0.907979
hsa-let-7g-5p	0.991088	-1.00899	-0.0129146	0.949237
hsa-miR-151a-3p	0.993948	-1.00609	-0.00875764	0.97437
hsa-let-7e-3p	0.995722	-1.0043	-0.00618451	0.992793
hsa-miR-26a-2-3p	0.997999	-1.00201	-0.0028901	0.99693
n = 212
amiRNA fold change was calculated with the 2-ΔΔCt method.
bNegative reciprocal fold change value represents the n-fold change (decrease) in miRNA expression.
cUnpaired Student's t-test; a p-value of < 0.05 was considered statistically significant (n = 4; marked in bold with blue cell fill).
dNA, not applicable.

## Sheet: Supplementary Table S7
Supplementary Table S7. Overexpressed miRNAs in sinonasal tissues of nonGPA patients, compared to the controls (CTRL).
miRNA name	Fold changea	log2 fold change	p-valueb
hsa-miR-223-3p	6.48081	2.69617	0.0738344
hsa-miR-424-3p	5.0853	2.34633	0.122621
hsa-miR-1537-3p	4.18783	2.0662	0.192037
hsa-miR-223-5p	4.0267	2.0096	NAc
hsa-miR-941	3.69709	1.88639	0.260954
hsa-miR-629-3p	3.08914	1.6272	NA
hsa-miR-196a-5p	3.05101	1.60929	NA
hsa-miR-142-3p	2.89492	1.53352	0.0504922
hsa-miR-150-5p	2.86753	1.51981	0.0755031
hsa-miR-501-5p	2.84387	1.50785	0.0864214
hsa-miR-629-5p	2.81306	1.49214	0.117171
hsa-miR-130b-5p	2.79765	1.48421	0.00743584
hsa-miR-190b	2.69855	1.43219	0.18899
hsa-miR-142-5p	2.69176	1.42855	0.0584109
hsa-miR-27a-5p	2.65406	1.4082	0.0780451
hsa-miR-625-3p	2.61432	1.38644	0.0501856
hsa-miR-212-5p	2.53977	1.3447	NA
hsa-miR-184	2.45542	1.29597	0.469968
hsa-miR-196b-5p	2.43075	1.2814	0.181059
hsa-miR-224-5p	2.40825	1.26798	0.0965533
hsa-miR-551a	2.37684	1.24904	0.142152
hsa-miR-449b-5p	2.30382	1.20403	0.22138
hsa-miR-31-3p	2.28599	1.19282	0.0304944
hsa-miR-135a-5p	2.24027	1.16368	0.0997112
hsa-miR-183-5p	2.17328	1.11987	0.0287501
hsa-miR-155-5p	2.16324	1.11319	0.0136028
hsa-let-7d-3p	2.12883	1.09006	0.102947
hsa-miR-377-5p	1.93644	0.953405	NA
hsa-miR-425-5p	1.89148	0.919512	0.125533
hsa-miR-570-3p	1.82799	0.870258	NA
hsa-miR-539-5p	1.82389	0.867021	0.49365
hsa-miR-7-5p	1.80055	0.84844	0.144732
hsa-miR-30b-3p	1.79682	0.845446	NA
hsa-miR-221-5p	1.7925	0.841974	0.221527
hsa-miR-342-5p	1.7873	0.837778	0.134242
hsa-miR-449a	1.77866	0.830788	0.243614
hsa-miR-21-5p	1.76219	0.81737	0.140394
hsa-miR-148b-5p	1.76056	0.816031	0.327426
hsa-miR-210-3p	1.75061	0.807859	0.375031
hsa-miR-330-3p	1.74553	0.803669	0.0313226
hsa-miR-154-3p	1.73726	0.796814	0.518329
hsa-miR-34b-3p	1.72306	0.784971	0.211986
hsa-miR-135b-5p	1.71827	0.780958	0.0344093
hsa-miR-127-5p	1.67965	0.748159	0.0964968
hsa-miR-323a-3p	1.64551	0.718536	0.521207
hsa-miR-92a-1-5p	1.63704	0.711087	0.380195
hsa-miR-455-5p	1.60456	0.682182	0.159562
hsa-miR-203a	1.60334	0.68108	0.28194
hsa-miR-642a-5p	1.58574	0.665152	0.58147
hsa-miR-484	1.57769	0.657817	0.151793
hsa-miR-16-2-3p	1.56557	0.646688	0.100522
hsa-miR-181b-5p	1.54797	0.630373	0.263099
hsa-miR-146b-5p	1.54247	0.625239	0.433825
hsa-miR-493-5p	1.53301	0.616363	0.53892
hsa-miR-205-5p	1.51651	0.600757	0.141718
hsa-miR-548b-3p	1.49142	0.576687	NA
hsa-miR-95-3p	1.4891	0.574445	0.0363184
hsa-miR-146b-3p	1.48783	0.573213	0.589069
hsa-miR-200a-5p	1.48601	0.571448	0.0835436
hsa-miR-18a-5p	1.48468	0.570156	0.341713
hsa-miR-15b-3p	1.48165	0.567207	0.306975
hsa-miR-495-3p	1.47844	0.564074	0.531299
hsa-miR-92b-3p	1.46983	0.555654	0.282009
hsa-miR-197-3p	1.4679	0.553752	0.0930929
hsa-miR-935	1.43776	0.523827	0.534854
hsa-miR-31-5p	1.41296	0.498719	0.0169001
hsa-miR-21-3p	1.41022	0.495917	0.448281
hsa-miR-34c-5p	1.40451	0.490066	0.326414
hsa-miR-34b-5p	1.39858	0.483961	0.350944
hsa-miR-382-3p	1.39722	0.482561	0.716143
hsa-miR-182-5p	1.38995	0.475037	0.107814
hsa-miR-708-5p	1.37918	0.463814	0.44502
hsa-miR-181a-2-3p	1.37741	0.461961	0.568449
hsa-miR-369-5p	1.36922	0.453358	0.642758
hsa-miR-141-5p	1.35803	0.441514	0.33424
hsa-miR-487a-3p	1.35333	0.436516	0.214702
hsa-miR-652-3p	1.33888	0.421023	0.143821
hsa-miR-576-5p	1.31828	0.398655	0.67303
hsa-miR-149-5p	1.31612	0.396288	0.372651
hsa-miR-93-5p	1.31535	0.395442	0.34727
hsa-miR-342-3p	1.30858	0.388007	0.199633
hsa-miR-429	1.30542	0.38451	0.175162
hsa-miR-335-3p	1.30222	0.380972	0.604981
hsa-miR-15b-5p	1.30082	0.379426	0.155922
hsa-miR-181a-5p	1.29682	0.374983	0.2753
hsa-miR-424-5p	1.29228	0.369922	0.438809
hsa-miR-361-3p	1.2838	0.360418	0.596135
hsa-miR-34a-5p	1.27672	0.352447	0.357699
hsa-miR-9-5p	1.25101	0.323094	0.26377
hsa-miR-511-5p	1.25056	0.322576	NA
hsa-miR-769-3p	1.24965	0.321526	NA
hsa-let-7a-3p	1.24965	0.32152	0.623158
hsa-miR-374b-3p	1.24681	0.318242	0.454376
hsa-miR-224-3p	1.24108	0.3116	0.636885
hsa-miR-1249	1.23591	0.305574	0.643291
hsa-miR-9-3p	1.23382	0.303133	0.463494
hsa-miR-96-5p	1.22952	0.298099	0.0590039
hsa-miR-17-5p	1.22783	0.296105	0.344391
hsa-miR-339-5p	1.20856	0.273286	0.206218
hsa-miR-454-3p	1.20179	0.265188	0.460704
hsa-miR-106a-5p	1.19947	0.262398	0.415302
hsa-miR-335-5p	1.19388	0.255652	0.331755
hsa-miR-25-3p	1.1818	0.240987	0.468766
hsa-miR-106b-5p	1.18054	0.23945	0.51214
hsa-miR-517c-3p	1.18025	0.239094	NA
hsa-miR-708-3p	1.173	0.230205	0.724814
hsa-miR-324-5p	1.17275	0.229891	0.208857
hsa-miR-331-3p	1.17181	0.228739	0.448325
hsa-miR-18b-5p	1.16886	0.225101	0.501401
hsa-miR-769-5p	1.16614	0.221747	0.718918
hsa-miR-148b-3p	1.16443	0.219629	0.331369
hsa-miR-409-5p	1.16183	0.216401	0.686939
hsa-miR-486-3p	1.16155	0.216045	0.746116
hsa-miR-320d	1.15637	0.209604	0.497845
hsa-miR-222-3p	1.15586	0.208964	0.623262
hsa-miR-421	1.15401	0.206659	0.686433
hsa-miR-130b-3p	1.15223	0.204427	0.379417
hsa-miR-320c	1.14972	0.201281	0.178865
hsa-miR-1247-5p	1.14415	0.19427	0.821971
hsa-miR-191-5p	1.14349	0.193448	0.379987
hsa-miR-92a-3p	1.14032	0.189444	0.542714
hsa-miR-500a-5p	1.1401	0.189161	0.764178
hsa-miR-20b-5p	1.13683	0.185016	0.808725
hsa-miR-221-3p	1.136	0.183962	0.691819
hsa-miR-23b-5p	1.13398	0.181394	0.792029
hsa-miR-185-5p	1.13145	0.178176	0.608649
hsa-miR-450a-5p	1.12987	0.176162	0.84919
hsa-miR-423-3p	1.11705	0.159697	0.560693
hsa-miR-192-5p	1.11039	0.151067	0.647992
hsa-miR-301a-3p	1.10929	0.149634	0.748189
hsa-miR-483-5p	1.10169	0.13972	NA
hsa-miR-215-5p	1.10165	0.13966	0.626916
hsa-miR-18a-3p	1.08491	0.117575	0.77287
hsa-miR-20a-5p	1.07609	0.105797	0.755736
hsa-miR-186-5p	1.07325	0.101992	0.584879
hsa-miR-32-5p	1.07041	0.0981632	0.756164
hsa-miR-200b-3p	1.06954	0.0969937	0.490258
hsa-miR-29a-5p	1.06935	0.0967292	0.847912
hsa-miR-103a-3p	1.06747	0.0941905	0.664269
hsa-miR-486-5p	1.06716	0.0937814	0.948627
hsa-miR-127-3p	1.06361	0.0889643	0.890179
hsa-miR-1260a	1.06057	0.0848388	0.676139
hsa-miR-154-5p	1.0415	0.0586597	0.917545
hsa-miR-339-3p	1.03568	0.0505767	0.638606
hsa-miR-26b-3p	1.03428	0.0486227	0.558588
hsa-miR-200a-3p	1.03368	0.0477925	0.676036
hsa-miR-107	1.03245	0.0460761	0.796504
hsa-miR-1539	1.0301	0.0427831	NA
hsa-miR-517a-3p	1.02547	0.0362909	NA
hsa-miR-485-3p	1.02035	0.0290631	0.973517
hsa-miR-124-3p	1.01789	0.0255842	0.94568
hsa-miR-624-5p	1.01352	0.0193698	0.985163
hsa-miR-532-3p	1.01272	0.0182325	0.915515
hsa-miR-296-5p	1.01088	0.0156158	0.984152
hsa-miR-766-3p	1.00867	0.0124573	0.985874
hsa-miR-200b-5p	1.00334	0.00481745	NA
hsa-miR-22-5p	1.00304	0.00438143	0.992388
n = 157
amiRNA fold change was calculated with the 2-ΔΔCt method. Fold change value represents the n-fold change (increase) in miRNA expression.
bUnpaired Student's t-test; a p-value of < 0.05 was considered statistically significant (n = 4; marked in bold with blue cell fill).
cNA, not applicable.

## Sheet: Supplementary Table S8
Supplementary Table S8. Under-expressed miRNAs in sinonasal tissues of GPA(+/+) patients, compared to GPA(+/-) patients.
miRNA name	Fold changea	Negative reciprocal fold change valueb	log2 fold change	p-valuec
hsa-miR-375	0.0430958	-23.2041	-4.53631	0.0572811
hsa-miR-449b-5p	0.0795601	-12.5691	-3.65181	NAd
hsa-miR-34b-5p	0.0866436	-11.5415	-3.52876	0.153054
hsa-miR-204-5p	0.104488	-9.57051	-3.2586	0.105441
hsa-miR-9-3p	0.115994	-8.62112	-3.10788	0.0118708
hsa-miR-449a	0.132342	-7.5562	-2.91766	NA
hsa-miR-519b-3p	0.151871	-6.58455	-2.71908	0.301843
hsa-miR-24-1-5p	0.155287	-6.43968	-2.68699	0.0828209
hsa-miR-141-5p	0.157934	-6.33177	-2.66261	0.0889857
hsa-miR-9-5p	0.167553	-5.96825	-2.57731	0.0217018
hsa-miR-135a-5p	0.178513	-5.60182	-2.48589	0.101541
hsa-miR-149-5p	0.183476	-5.4503	-2.44633	0.27328
hsa-miR-369-5p	0.184379	-5.42362	-2.43926	0.129465
hsa-miR-133a-3p	0.19947	-5.01328	-2.32575	0.0843352
hsa-miR-34b-3p	0.205138	-4.87476	-2.28533	NA
hsa-miR-517c-3p	0.224049	-4.46331	-2.15811	0.348508
hsa-miR-200a-3p	0.226265	-4.4196	-2.14392	0.0404997
hsa-miR-141-3p	0.230033	-4.34721	-2.12009	0.0356591
hsa-miR-96-5p	0.230266	-4.34281	-2.11863	0.0130378
hsa-miR-335-5p	0.230397	-4.34034	-2.11781	0.122514
hsa-miR-200c-5p	0.232606	-4.29911	-2.10404	0.0238126
hsa-miR-200b-3p	0.232963	-4.29252	-2.10183	0.0531387
hsa-miR-27b-5p	0.236472	-4.22883	-2.08026	0.0566242
hsa-miR-200c-3p	0.236541	-4.22759	-2.07984	0.0313226
hsa-miR-34c-5p	0.248823	-4.01892	-2.00681	NA
hsa-miR-30a-3p	0.25082	-3.98693	-1.99528	0.0844918
hsa-miR-517a-3p	0.258412	-3.8698	-1.95226	0.341871
hsa-miR-429	0.260876	-3.83324	-1.93856	0.0790499
hsa-miR-203a	0.261736	-3.82065	-1.93382	0.317155
hsa-miR-188-3p	0.267107	-3.74382	-1.90451	NA
hsa-miR-30a-5p	0.275742	-3.62657	-1.85861	0.0222108
hsa-miR-99a-5p	0.27988	-3.57295	-1.83712	0.148151
hsa-miR-296-3p	0.282812	-3.53592	-1.82208	NA
hsa-miR-92b-3p	0.28336	-3.52908	-1.81929	0.00437849
hsa-miR-101-5p	0.286289	-3.49298	-1.80446	0.178318
hsa-miR-29b-2-5p	0.291876	-3.42612	-1.77657	0.0758092
hsa-miR-597-5p	0.298608	-3.34888	-1.74368	NA
hsa-miR-182-5p	0.301738	-3.31413	-1.72863	0.00900288
hsa-miR-99a-3p	0.311658	-3.20865	-1.68197	0.0499149
hsa-miR-30d-3p	0.312952	-3.19538	-1.67599	0.0939203
hsa-miR-218-5p	0.334292	-2.9914	-1.58082	0.0928705
hsa-miR-651-5p	0.335166	-2.9836	-1.57705	0.0377077
hsa-miR-135b-5p	0.340722	-2.93494	-1.55333	0.0601547
hsa-miR-1247-5p	0.342952	-2.91586	-1.54392	0.44947
hsa-miR-153-3p	0.343741	-2.90917	-1.54061	0.018218
hsa-miR-1296-5p	0.343797	-2.9087	-1.54037	0.0795684
hsa-miR-145-5p	0.346171	-2.88874	-1.53044	0.0254222
hsa-miR-148a-3p	0.346998	-2.88186	-1.527	0.0878658
hsa-miR-133b	0.347809	-2.87514	-1.52363	0.037647
hsa-miR-183-5p	0.351344	-2.84621	-1.50904	0.00251715
hsa-miR-125a-3p	0.367507	-2.72104	-1.44416	0.304831
hsa-miR-628-5p	0.368626	-2.71278	-1.43977	0.181649
hsa-miR-885-5p	0.370166	-2.70149	-1.43376	0.0133459
hsa-miR-582-5p	0.370745	-2.69727	-1.4315	0.123014
hsa-miR-195-3p	0.37271	-2.68305	-1.42388	NA
hsa-miR-495-3p	0.374469	-2.67045	-1.41708	NA
hsa-miR-1	0.379385	-2.63584	-1.39826	0.198444
hsa-miR-205-5p	0.381818	-2.61905	-1.38904	0.181655
hsa-miR-145-3p	0.393224	-2.54308	-1.34658	0.0709206
hsa-miR-146a-5p	0.404475	-2.47234	-1.30588	0.0181839
hsa-miR-224-3p	0.405449	-2.4664	-1.30241	0.0530521
hsa-miR-195-5p	0.405889	-2.46373	-1.30084	0.0905946
hsa-miR-33a-3p	0.417917	-2.39282	-1.25871	NA
hsa-miR-33b-5p	0.428562	-2.33338	-1.22242	0.099555
hsa-miR-381-3p	0.431898	-2.31536	-1.21124	0.159098
hsa-miR-31-3p	0.435243	-2.29757	-1.20011	0.048387
hsa-miR-345-5p	0.436673	-2.29004	-1.19538	0.0190906
hsa-miR-187-3p	0.440532	-2.26998	-1.18268	0.0427302
hsa-miR-29c-5p	0.442401	-2.26039	-1.17657	0.146383
hsa-miR-30c-5p	0.445507	-2.24463	-1.16648	0.101296
hsa-miR-134-5p	0.449563	-2.22438	-1.15341	0.0279426
hsa-miR-33a-5p	0.451556	-2.21456	-1.14702	0.0547225
hsa-let-7a-5p	0.455733	-2.19427	-1.13374	0.0746534
hsa-miR-200b-5p	0.456056	-2.19271	-1.13272	NA
hsa-miR-125b-5p	0.456222	-2.19192	-1.13219	0.0990276
hsa-miR-520c-3p	0.459242	-2.1775	-1.12267	0.670582
hsa-miR-143-3p	0.459501	-2.17627	-1.12186	0.0698609
hsa-miR-30b-5p	0.462449	-2.1624	-1.11263	0.115934
hsa-miR-143-5p	0.46504	-2.15035	-1.10457	0.00698137
hsa-let-7a-3p	0.465056	-2.15028	-1.10452	0.270073
hsa-miR-329-3p	0.468796	-2.13312	-1.09297	0.434455
hsa-miR-30b-3p	0.46975	-2.12879	-1.09004	NA
hsa-miR-497-5p	0.473906	-2.11012	-1.07733	0.083918
hsa-miR-493-5p	0.474551	-2.10726	-1.07537	NA
hsa-miR-335-3p	0.475903	-2.10127	-1.07126	0.0610544
hsa-let-7b-5p	0.481459	-2.07702	-1.05451	0.00493501
hsa-miR-337-3p	0.484836	-2.06255	-1.04443	0.320076
hsa-miR-151a-3p	0.489912	-2.04118	-1.02941	0.0245303
hsa-miR-889-3p	0.493361	-2.02691	-1.01928	0.462432
hsa-miR-181c-5p	0.495954	-2.01632	-1.01172	0.0569884
hsa-miR-139-5p	0.498825	-2.00471	-1.00339	0.103644
hsa-miR-30d-5p	0.500352	-1.99859	-0.998984	0.0633055
hsa-miR-136-3p	0.501963	-1.99218	-0.994346	0.143712
hsa-miR-23b-3p	0.504308	-1.98292	-0.987624	0.0107902
hsa-miR-100-5p	0.504666	-1.98151	-0.9866	0.198429
hsa-miR-130a-3p	0.508041	-1.96835	-0.976984	0.0245105
hsa-let-7c-5p	0.511404	-1.9554	-0.967464	0.0652383
hsa-let-7e-5p	0.511597	-1.95466	-0.966919	0.0258911
hsa-miR-494-3p	0.512592	-1.95087	-0.964118	0.520103
hsa-let-7f-5p	0.513035	-1.94918	-0.96287	0.111158
hsa-miR-10b-5p	0.514447	-1.94383	-0.958905	0.0623387
hsa-miR-219a-5p	0.514448	-1.94383	-0.958902	0.345192
hsa-miR-222-5p	0.517631	-1.93188	-0.950004	0.410847
hsa-miR-376c-3p	0.518008	-1.93047	-0.948954	0.0084828
hsa-let-7b-3p	0.520614	-1.92081	-0.941713	0.0594751
hsa-miR-628-3p	0.521622	-1.9171	-0.938923	0.404125
hsa-miR-671-5p	0.523006	-1.91202	-0.935101	0.159398
hsa-miR-376a-3p	0.527013	-1.89749	-0.92409	0.0261156
hsa-miR-26a-5p	0.531651	-1.88093	-0.911448	0.17802
hsa-miR-146a-3p	0.535921	-1.86595	-0.899908	NA
hsa-miR-151a-5p	0.54139	-1.8471	-0.88526	0.107115
hsa-miR-148b-3p	0.545768	-1.83228	-0.87364	0.0527941
hsa-miR-27b-3p	0.548066	-1.8246	-0.867579	0.000878863
hsa-miR-532-3p	0.549134	-1.82105	-0.86477	0.10611
hsa-miR-539-5p	0.549769	-1.81895	-0.863102	NA
hsa-miR-136-5p	0.551952	-1.81175	-0.857385	0.0477005
hsa-miR-423-3p	0.559048	-1.78876	-0.838956	0.116545
hsa-let-7i-3p	0.56461	-1.77113	-0.824673	0.364771
hsa-miR-877-5p	0.566958	-1.7638	-0.818686	0.1846
hsa-miR-31-5p	0.569557	-1.75575	-0.812089	0.12661
hsa-miR-215-5p	0.569727	-1.75523	-0.811657	0.322853
hsa-miR-548b-3p	0.572156	-1.74778	-0.80552	0.177478
hsa-miR-154-3p	0.581606	-1.71938	-0.781887	0.516584
hsa-miR-660-5p	0.581798	-1.71881	-0.78141	0.103947
hsa-miR-382-3p	0.584037	-1.71222	-0.775869	NA
hsa-miR-190a-5p	0.585802	-1.70706	-0.771516	0.272685
hsa-miR-376a-5p	0.590664	-1.69301	-0.75959	0.468278
hsa-miR-98-5p	0.590736	-1.6928	-0.759415	0.0044662
hsa-miR-339-3p	0.59089	-1.69236	-0.759038	0.215259
hsa-miR-190b	0.592818	-1.68686	-0.754339	0.148045
hsa-miR-135b-3p	0.594998	-1.68068	-0.749044	0.292739
hsa-miR-184	0.605144	-1.6525	-0.72465	0.527856
hsa-miR-199b-5p	0.608033	-1.64465	-0.717779	0.272901
hsa-miR-152-3p	0.612473	-1.63272	-0.707281	0.116322
hsa-miR-101-3p	0.61311	-1.63103	-0.705782	0.135669
hsa-miR-128-3p	0.61772	-1.61886	-0.694974	0.0171693
hsa-miR-125a-5p	0.624343	-1.60168	-0.679589	0.156917
hsa-miR-574-3p	0.625569	-1.59855	-0.67676	0.279666
hsa-miR-18a-3p	0.626262	-1.59678	-0.675163	0.19717
hsa-miR-744-5p	0.626521	-1.59612	-0.674566	0.223001
hsa-miR-126-5p	0.628167	-1.59193	-0.670781	0.198534
hsa-miR-744-3p	0.628584	-1.59088	-0.669822	NA
hsa-miR-362-3p	0.629149	-1.58945	-0.668527	0.476132
hsa-miR-452-5p	0.630271	-1.58662	-0.665956	0.166189
hsa-miR-769-5p	0.632406	-1.58126	-0.661076	0.139897
hsa-miR-27a-3p	0.636084	-1.57212	-0.65271	0.00022492
hsa-miR-376b-3p	0.637084	-1.56965	-0.650445	0.143239
hsa-miR-454-3p	0.638226	-1.56684	-0.647862	0.199516
hsa-miR-181d-5p	0.638862	-1.56528	-0.646423	0.10332
hsa-miR-200a-5p	0.639098	-1.56471	-0.645892	NA
hsa-miR-30e-5p	0.639485	-1.56376	-0.645018	0.0936708
hsa-miR-361-5p	0.641124	-1.55976	-0.641324	0.0962749
hsa-miR-95-3p	0.642692	-1.55596	-0.637801	0.192046
hsa-miR-148b-5p	0.644572	-1.55142	-0.633586	0.588809
hsa-miR-411-5p	0.644888	-1.55066	-0.632881	0.450175
hsa-miR-26b-5p	0.648731	-1.54147	-0.624308	0.171881
hsa-miR-299-5p	0.653523	-1.53017	-0.61369	0.449272
hsa-miR-199a-3p	0.655031	-1.52664	-0.610364	0.249237
hsa-miR-34a-3p	0.665142	-1.50344	-0.588265	0.214558
hsa-miR-324-5p	0.673379	-1.48505	-0.57051	0.100369
hsa-miR-24-3p	0.674339	-1.48293	-0.568453	0.013177
hsa-miR-214-3p	0.674973	-1.48154	-0.567097	0.246004
hsa-miR-191-5p	0.675288	-1.48085	-0.566426	0.35331
hsa-miR-182-3p	0.676899	-1.47733	-0.562987	NA
hsa-miR-935	0.678467	-1.47391	-0.559649	0.570337
hsa-miR-223-5p	0.683301	-1.46348	-0.549406	0.679357
hsa-miR-34a-5p	0.683838	-1.46233	-0.548273	0.197933
hsa-miR-93-3p	0.684854	-1.46016	-0.546131	0.333775
hsa-let-7d-3p	0.687108	-1.45538	-0.541391	0.0750195
hsa-miR-212-5p	0.691991	-1.4451	-0.531174	NA
hsa-miR-199a-5p	0.692288	-1.44449	-0.530556	0.327548
hsa-miR-23a-3p	0.695779	-1.43724	-0.523298	0.0478217
hsa-miR-29c-3p	0.696212	-1.43634	-0.522402	0.156555
hsa-miR-29a-5p	0.7028	-1.42288	-0.508814	0.345098
hsa-miR-29b-3p	0.70811	-1.41221	-0.497955	0.242227
hsa-miR-214-5p	0.708645	-1.41114	-0.496864	0.422097
hsa-miR-365a-3p	0.711462	-1.40556	-0.491141	0.112621
hsa-miR-1271-5p	0.712423	-1.40366	-0.489193	0.386474
hsa-let-7f-2-3p	0.713109	-1.40231	-0.487806	0.252863
hsa-miR-570-3p	0.713248	-1.40204	-0.487525	0.73152
hsa-miR-338-3p	0.715653	-1.39733	-0.482668	0.565089
hsa-miR-106b-3p	0.719351	-1.39014	-0.475232	0.526751
hsa-miR-126-3p	0.720616	-1.3877	-0.472698	0.26892
hsa-miR-154-5p	0.723567	-1.38204	-0.466802	0.239279
hsa-miR-374b-5p	0.723813	-1.38157	-0.466311	0.390691
hsa-miR-28-3p	0.724719	-1.37985	-0.464507	0.248997
hsa-miR-379-5p	0.724801	-1.37969	-0.464343	0.642151
hsa-miR-24-2-5p	0.730639	-1.36866	-0.452768	0.403216
hsa-miR-941	0.73345	-1.36342	-0.447229	0.526375
hsa-miR-339-5p	0.735139	-1.36029	-0.443912	0.283709
hsa-miR-374a-5p	0.73769	-1.35558	-0.438913	0.305308
hsa-miR-17-5p	0.739312	-1.35261	-0.435744	0.00658551
hsa-miR-15b-5p	0.739442	-1.35237	-0.43549	0.153255
hsa-miR-224-5p	0.744749	-1.34273	-0.425174	0.438057
hsa-miR-450a-5p	0.752276	-1.3293	-0.410666	0.131014
hsa-miR-99b-5p	0.754141	-1.32601	-0.407094	0.332422
hsa-miR-369-3p	0.757479	-1.32017	-0.400723	0.65303
hsa-miR-130b-5p	0.759726	-1.31626	-0.396449	0.79785
hsa-miR-324-3p	0.763964	-1.30896	-0.388424	0.415415
hsa-miR-323a-3p	0.765179	-1.30688	-0.386131	0.657845
hsa-miR-107	0.769122	-1.30018	-0.378716	0.183183
hsa-miR-590-5p	0.769885	-1.29889	-0.377285	0.0463174
hsa-miR-486-5p	0.770892	-1.2972	-0.3754	NA
hsa-miR-582-3p	0.775936	-1.28877	-0.365991	NA
hsa-miR-491-5p	0.777332	-1.28645	-0.363397	0.670711
hsa-miR-222-3p	0.777885	-1.28554	-0.36237	0.0434949
hsa-miR-140-5p	0.782518	-1.27793	-0.353804	0.462515
hsa-miR-92a-1-5p	0.787065	-1.27054	-0.345446	0.476694
hsa-miR-340-5p	0.790855	-1.26445	-0.338514	0.478742
hsa-let-7d-5p	0.791203	-1.2639	-0.33788	0.301795
hsa-miR-28-5p	0.793729	-1.25988	-0.333282	0.34213
hsa-miR-377-3p	0.796149	-1.25605	-0.328889	NA
hsa-miR-19b-3p	0.797013	-1.25468	-0.327325	0.0687657
hsa-miR-17-3p	0.798499	-1.25235	-0.324637	0.288715
hsa-miR-92a-3p	0.801587	-1.24752	-0.319068	0.0169292
hsa-miR-144-5p	0.804154	-1.24354	-0.314455	0.88506
hsa-miR-337-5p	0.805219	-1.2419	-0.312547	0.635551
hsa-miR-532-5p	0.812687	-1.23049	-0.299229	0.158377
hsa-miR-15a-3p	0.814503	-1.22774	-0.296009	0.784355
hsa-miR-1260a	0.817001	-1.22399	-0.29159	0.55687
hsa-let-7g-5p	0.822337	-1.21605	-0.282198	0.445995
hsa-miR-501-3p	0.824506	-1.21285	-0.278398	0.347898
hsa-miR-505-5p	0.836215	-1.19586	-0.258054	0.587822
hsa-miR-296-5p	0.837497	-1.19403	-0.255843	0.72545
hsa-miR-576-5p	0.840576	-1.18966	-0.250551	0.537992
hsa-miR-331-3p	0.841877	-1.18782	-0.248319	0.460337
hsa-miR-1468-5p	0.844896	-1.18358	-0.243155	NA
hsa-miR-29a-3p	0.848065	-1.17916	-0.237754	0.402147
hsa-miR-103a-3p	0.849332	-1.1774	-0.2356	0.36197
hsa-miR-363-3p	0.852542	-1.17296	-0.230157	0.618953
hsa-miR-7-5p	0.856454	-1.1676	-0.223552	0.0319498
hsa-miR-340-3p	0.860239	-1.16247	-0.217191	NA
hsa-miR-186-5p	0.860648	-1.16191	-0.216504	0.450437
hsa-miR-551a	0.862234	-1.15978	-0.213849	0.684532
hsa-miR-548a-3p	0.866142	-1.15455	-0.207325	NA
hsa-miR-205-3p	0.868586	-1.1513	-0.203259	0.74504
hsa-miR-629-3p	0.869727	-1.14979	-0.201365	NA
hsa-miR-19a-3p	0.870778	-1.1484	-0.199623	0.169261
hsa-miR-502-3p	0.872982	-1.1455	-0.195976	0.743298
hsa-miR-766-3p	0.874974	-1.14289	-0.192688	0.44263
hsa-miR-301a-3p	0.875258	-1.14252	-0.19222	0.731748
hsa-miR-22-5p	0.8805	-1.13572	-0.183605	0.205889
hsa-miR-93-5p	0.882394	-1.13328	-0.180505	0.0224327
hsa-miR-16-5p	0.891986	-1.12109	-0.164907	0.418847
hsa-miR-485-3p	0.901615	-1.10912	-0.149417	NA
hsa-miR-15a-5p	0.909235	-1.09983	-0.137275	0.531833
hsa-miR-590-3p	0.909661	-1.09931	-0.136599	0.786227
hsa-miR-361-3p	0.914453	-1.09355	-0.129019	0.792296
hsa-miR-320c	0.915207	-1.09265	-0.127831	0.278551
hsa-miR-32-5p	0.918869	-1.08829	-0.122069	0.577833
hsa-miR-346	0.919592	-1.08744	-0.120933	0.722096
hsa-miR-140-3p	0.924426	-1.08175	-0.11337	0.815912
hsa-miR-181a-2-3p	0.927429	-1.07825	-0.108692	0.945319
hsa-miR-127-3p	0.928422	-1.0771	-0.107147	0.571394
hsa-miR-20a-5p	0.929452	-1.0759	-0.105548	0.266298
hsa-miR-221-3p	0.937042	-1.06719	-0.093814	0.690202
hsa-miR-193b-3p	0.937507	-1.06666	-0.0930979	0.468016
hsa-miR-15b-3p	0.942578	-1.06092	-0.0853167	0.90498
hsa-miR-664a-3p	0.942669	-1.06082	-0.0851763	0.577935
hsa-miR-16-1-3p	0.94555	-1.05759	-0.080775	0.820973
hsa-miR-362-5p	0.946258	-1.05679	-0.0796948	0.879708
hsa-miR-22-3p	0.946505	-1.05652	-0.0793185	0.699317
hsa-miR-25-3p	0.95217	-1.05023	-0.0707095	0.776751
hsa-miR-18a-5p	0.959485	-1.04223	-0.059668	0.806774
hsa-miR-20a-3p	0.967991	-1.03307	-0.046935	0.828616
hsa-miR-181b-5p	0.969547	-1.03141	-0.0446175	0.91386
hsa-miR-194-5p	0.972539	-1.02824	-0.0401713	0.927062
hsa-miR-181c-3p	0.980807	-1.01957	-0.0279585	NA
hsa-miR-500a-5p	0.983728	-1.01654	-0.0236687	0.950738
hsa-miR-138-5p	0.985532	-1.01468	-0.0210252	0.953057
hsa-miR-423-5p	0.987241	-1.01292	-0.0185258	0.944942
hsa-miR-127-5p	0.988062	-1.01208	-0.0173259	0.970359
hsa-miR-19b-1-5p	0.997772	-1.00223	-0.00321749	NA
hsa-miR-455-5p	0.998222	-1.00178	-0.0025675	0.993206
hsa-miR-320d	0.999148	-1.00085	-0.00122947	NA
n = 275
amiRNA fold change was calculated with the 2-ΔΔCt method.
bNegative reciprocal fold change value represents the n-fold change (decrease) in miRNA expression.
cUnpaired Student's t-test; a p-value of < 0.05 was considered statistically significant (n = 4; marked in bold with blue cell fill).
dNA, not applicable.

## Sheet: Supplementary Table S9
Supplementary Table S9. Overexpressed miRNAs in sinonasal tissues of GPA(+/+) patients, compared to GPA(+/-) patients.
miRNA name	Fold changea	log2 fold change	p-valueb
hsa-miR-377-5p	6.60844	2.72431	NAc
hsa-let-7e-3p	3.63357	1.86139	0.0721082
hsa-miR-643	2.85282	1.51239	0.0131974
hsa-miR-1539	2.80115	1.48602	NA
hsa-miR-424-3p	2.73663	1.4524	0.0672734
hsa-miR-124-3p	2.54548	1.34794	NA
hsa-miR-150-5p	2.50958	1.32745	0.156213
hsa-miR-27a-5p	2.50147	1.32278	0.163667
hsa-miR-486-3p	2.50067	1.32231	0.0333882
hsa-miR-629-5p	2.47036	1.30472	0.0934177
hsa-miR-374b-3p	2.45435	1.29534	NA
hsa-miR-511-5p	2.23963	1.16326	NA
hsa-miR-592	2.16651	1.11537	0.258575
hsa-miR-503-5p	2.1357	1.09471	0.202941
hsa-miR-142-5p	2.13451	1.09391	0.191239
hsa-miR-548i	2.09105	1.06422	NA
hsa-miR-663b	2.07922	1.05604	0.0200053
hsa-miR-450b-5p	2.05887	1.04186	NA
hsa-miR-342-5p	2.00693	1.00499	0.184148
hsa-miR-23b-5p	1.99815	0.998667	NA
hsa-miR-142-3p	1.98114	0.986329	0.269252
hsa-miR-769-3p	1.93016	0.948724	0.202325
hsa-miR-155-5p	1.80708	0.853662	0.0694848
hsa-miR-7-1-3p	1.79313	0.84248	NA
hsa-miR-1248	1.7854	0.836246	0.051284
hsa-miR-624-5p	1.71902	0.781585	0.352811
hsa-miR-193b-5p	1.70784	0.77217	NA
hsa-miR-26b-3p	1.67302	0.742456	0.204756
hsa-miR-20b-5p	1.66234	0.733214	0.279389
hsa-miR-432-5p	1.6256	0.700973	NA
hsa-miR-370-3p	1.62447	0.699967	0.46373
hsa-miR-99b-3p	1.61484	0.691389	0.298138
hsa-miR-342-3p	1.57327	0.653765	0.0885285
hsa-miR-32-3p	1.57026	0.651002	NA
hsa-miR-196b-5p	1.54253	0.625297	0.659958
hsa-miR-129-2-3p	1.54196	0.624766	NA
hsa-miR-548c-5p	1.51155	0.596026	0.631915
hsa-miR-598-3p	1.48214	0.56768	NA
hsa-miR-708-3p	1.44323	0.529305	0.522191
hsa-miR-147b	1.44255	0.528618	NA
hsa-miR-1913	1.42821	0.514213	0.359321
hsa-miR-642a-5p	1.4181	0.503962	NA
hsa-miR-144-3p	1.41777	0.50362	0.812566
hsa-miR-218-1-3p	1.41595	0.501774	0.330588
hsa-miR-487a-3p	1.39814	0.483509	NA
hsa-miR-221-5p	1.39058	0.475691	0.515448
hsa-miR-212-3p	1.38528	0.470182	0.196721
hsa-miR-501-5p	1.37486	0.459286	0.60092
hsa-miR-21-3p	1.34316	0.425628	0.161636
hsa-miR-181a-5p	1.33255	0.414191	0.0259579
hsa-miR-21-5p	1.31867	0.399087	0.192286
hsa-miR-196a-5p	1.3131	0.392972	NA
hsa-miR-421	1.30542	0.384516	0.49816
hsa-miR-451a	1.28622	0.363143	0.884635
hsa-miR-934	1.242	0.312664	0.765378
hsa-miR-487b-3p	1.23149	0.30041	0.529822
hsa-miR-409-5p	1.22658	0.294639	0.661971
hsa-miR-330-3p	1.20038	0.263491	0.746832
hsa-miR-132-5p	1.18467	0.244485	0.81321
hsa-miR-185-5p	1.1838	0.243424	0.627993
hsa-miR-545-3p	1.17741	0.235619	0.767052
hsa-miR-484	1.16722	0.223071	0.374962
hsa-miR-193a-5p	1.16611	0.221709	0.655712
hsa-miR-30c-1-3p	1.14613	0.196772	0.846214
hsa-miR-193a-3p	1.13744	0.185786	0.601649
hsa-miR-132-3p	1.1206	0.164277	0.687973
hsa-miR-197-3p	1.1106	0.151335	0.665693
hsa-miR-192-5p	1.09657	0.132993	0.784239
hsa-miR-382-5p	1.09352	0.128983	0.653592
hsa-miR-26a-2-3p	1.08508	0.117796	0.103811
hsa-miR-223-3p	1.08072	0.11199	0.935328
hsa-miR-146b-3p	1.07762	0.107851	0.770175
hsa-miR-652-3p	1.05974	0.0837061	0.836505
hsa-let-7i-5p	1.05774	0.0809867	0.784949
hsa-miR-483-5p	1.05488	0.0770765	NA
mmu-miR-378a-3p	1.05147	0.072408	0.847915
hsa-miR-708-5p	1.04606	0.0649663	0.864966
hsa-miR-16-2-3p	1.03916	0.055416	0.897982
hsa-miR-188-5p	1.03892	0.0550839	0.936907
hsa-miR-551b-3p	1.0389	0.0550524	0.948568
hsa-miR-1537-3p	1.03602	0.0510475	0.97427
hsa-miR-338-5p	1.03105	0.0441127	0.981905
hsa-miR-424-5p	1.03065	0.0435501	0.940622
hsa-miR-1249	1.02979	0.0423473	NA
hsa-miR-625-3p	1.02317	0.0330447	0.663611
hsa-miR-130b-3p	1.02046	0.0292251	NA
hsa-miR-106b-5p	1.01597	0.0228607	0.912391
hsa-miR-409-3p	1.01384	0.0198367	0.9761
hsa-let-7f-1-3p	1.01139	0.0163388	0.95867
hsa-miR-106a-5p	1.01026	0.0147236	0.85739
hsa-miR-18b-5p	1.01	0.0143517	0.975661
hsa-miR-210-3p	1.00553	0.007953	0.9869
hsa-miR-146b-5p	1.00158	0.00227647	0.978513
hsa-miR-425-5p	1.00089	0.00128872	0.992876
n = 94
amiRNA fold change was calculated with the 2-ΔΔCt method. Fold change value represents the n-fold change (increase) in miRNA expression.
bUnpaired Student's t-test; a p-value of < 0.05 was considered statistically significant (n = 4; marked in bold with blue cell fill).
cNA, not applicable.

## Sheet: Supplementary Table S10
Supplementary Table S10. Under-expressed miRNAs in sinonasal tissues of GPA(+/+) patients, compared to nonGPA patients.
miRNA name	Fold changea	Negative reciprocal fold change valueb	log2 fold change	p-valuec
hsa-miR-449b-5p	0.0281094	-35.5753	-5.1528	NAd
hsa-miR-34b-5p	0.0312515	-31.9985	-4.99993	0.0897476
hsa-miR-375	0.0508623	-19.6609	-4.29726	0.06111
hsa-miR-449a	0.0540927	-18.4868	-4.20842	NA
hsa-miR-34b-3p	0.0576613	-17.3427	-4.11625	NA
hsa-miR-9-3p	0.0797363	-12.5413	-3.64862	0.00859314
hsa-miR-34c-5p	0.101115	-9.88972	-3.30593	NA
hsa-miR-141-5p	0.107603	-9.29338	-3.2162	0.0637554
hsa-miR-135a-5p	0.110448	-9.05407	-3.17857	0.0405104
hsa-miR-24-1-5p	0.126902	-7.88008	-2.97821	0.0851181
hsa-miR-9-5p	0.129275	-7.73543	-2.95148	0.00728552
hsa-miR-204-5p	0.143826	-6.95285	-2.7976	0.137327
hsa-miR-190b	0.147264	-6.79054	-2.76353	0.0272876
hsa-miR-335-5p	0.167868	-5.95705	-2.5746	0.0621812
hsa-miR-369-5p	0.170993	-5.84818	-2.54799	0.141311
hsa-miR-92b-3p	0.176319	-5.67153	-2.50374	0.021711
hsa-miR-1247-5p	0.203786	-4.9071	-2.29487	0.313934
hsa-miR-429	0.209631	-4.77028	-2.25407	0.0616969
hsa-miR-149-5p	0.219638	-4.55294	-2.1868	0.309778
hsa-miR-200a-3p	0.230237	-4.34336	-2.11881	0.0431891
hsa-miR-200b-3p	0.234436	-4.26557	-2.09274	0.0528873
hsa-miR-99a-3p	0.247314	-4.04344	-2.01558	0.0846421
hsa-miR-141-3p	0.264627	-3.77891	-1.91797	0.0470891
hsa-miR-30a-5p	0.275095	-3.63511	-1.862	0.031768
hsa-miR-183-5p	0.285209	-3.5062	-1.80991	0.0121178
hsa-miR-135b-5p	0.290202	-3.44587	-1.78487	0.0265652
hsa-miR-200c-3p	0.290949	-3.43703	-1.78116	0.0376371
hsa-miR-130b-5p	0.295254	-3.38692	-1.75997	0.231609
hsa-miR-96-5p	0.299541	-3.33844	-1.73917	0.0188055
hsa-miR-30a-3p	0.303084	-3.29941	-1.72221	0.10286
hsa-let-7f-5p	0.309303	-3.23307	-1.69291	0.0669873
hsa-miR-99a-5p	0.309495	-3.23107	-1.69201	0.179409
hsa-miR-200c-5p	0.316257	-3.16199	-1.66083	0.149198
hsa-miR-136-3p	0.319536	-3.12954	-1.64595	0.088607
hsa-miR-30b-3p	0.32031	-3.12197	-1.64246	NA
hsa-miR-29b-2-5p	0.320347	-3.12161	-1.64229	0.0858839
hsa-let-7a-3p	0.32896	-3.03989	-1.60402	0.0676161
hsa-miR-30d-3p	0.33127	-3.01869	-1.59392	0.106954
hsa-miR-889-3p	0.340317	-2.93843	-1.55505	0.422778
hsa-miR-493-5p	0.347953	-2.87395	-1.52304	NA
hsa-miR-382-3p	0.355963	-2.80928	-1.4902	NA
hsa-miR-329-3p	0.365143	-2.73865	-1.45347	0.0313102
hsa-miR-337-3p	0.367784	-2.71899	-1.44307	0.239834
hsa-miR-195-5p	0.373577	-2.67683	-1.42052	0.0520676
hsa-miR-148a-3p	0.373624	-2.67649	-1.42034	0.0516491
hsa-miR-642a-5p	0.386995	-2.58401	-1.36961	NA
hsa-miR-136-5p	0.393532	-2.54109	-1.34545	0.144938
hsa-miR-376c-3p	0.395604	-2.52778	-1.33787	0.0438588
hsa-miR-218-5p	0.397086	-2.51835	-1.33248	0.132278
hsa-miR-570-3p	0.397754	-2.51412	-1.33005	NA
hsa-miR-30c-5p	0.398962	-2.50651	-1.32568	0.108986
hsa-miR-153-3p	0.399675	-2.50203	-1.3231	0.010419
hsa-miR-27b-5p	0.408425	-2.44843	-1.29186	0.120942
hsa-miR-495-3p	0.40968	-2.44093	-1.28743	0.132748
hsa-miR-148b-5p	0.415942	-2.40418	-1.26555	0.0240695
hsa-miR-182-5p	0.422563	-2.36651	-1.24276	0.0167211
hsa-miR-501-5p	0.425343	-2.35104	-1.2333	0.140326
hsa-miR-188-3p	0.428708	-2.33259	-1.22193	0.26983
hsa-miR-299-5p	0.435502	-2.2962	-1.19925	0.133334
hsa-miR-337-5p	0.439241	-2.27665	-1.18691	0.167401
hsa-miR-29c-5p	0.442237	-2.26123	-1.17711	0.0723448
hsa-miR-323a-3p	0.443838	-2.25307	-1.17189	0.357998
hsa-miR-335-3p	0.446719	-2.23854	-1.16256	0.0427372
hsa-miR-376a-3p	0.449586	-2.22427	-1.15333	0.105474
hsa-miR-1296-5p	0.455505	-2.19536	-1.13446	0.0770218
hsa-miR-151a-3p	0.462739	-2.16104	-1.11173	0.0452074
hsa-miR-101-5p	0.464292	-2.15382	-1.1069	0.364179
hsa-miR-30b-5p	0.465152	-2.14983	-1.10422	0.121785
hsa-miR-629-3p	0.468593	-2.13405	-1.09359	NA
hsa-miR-212-5p	0.471216	-2.12217	-1.08554	NA
hsa-miR-146a-5p	0.473361	-2.11255	-1.07899	0.0218582
hsa-miR-145-3p	0.475574	-2.10272	-1.07226	0.16934
hsa-miR-539-5p	0.480602	-2.08072	-1.05709	NA
hsa-miR-628-5p	0.481614	-2.07635	-1.05405	0.174803
hsa-miR-134-5p	0.484146	-2.06549	-1.04648	0.319178
hsa-miR-1271-5p	0.491202	-2.03582	-1.02561	0.207398
hsa-miR-125a-3p	0.491804	-2.03333	-1.02385	0.404725
hsa-miR-376a-5p	0.505798	-1.97707	-0.983366	0.340645
hsa-miR-224-3p	0.507353	-1.97101	-0.978937	0.0910744
hsa-miR-144-5p	0.521242	-1.91849	-0.939975	0.46004
hsa-miR-181a-2-3p	0.526844	-1.89809	-0.924551	0.0559844
hsa-miR-125b-5p	0.528724	-1.89135	-0.919413	0.230833
hsa-miR-100-5p	0.529358	-1.88908	-0.917685	0.369654
hsa-miR-130a-3p	0.530566	-1.88478	-0.914397	0.0872059
hsa-miR-532-3p	0.533221	-1.8754	-0.907195	0.068513
hsa-miR-154-5p	0.534562	-1.87069	-0.903571	0.165718
hsa-miR-1	0.534623	-1.87048	-0.903407	0.446486
hsa-miR-127-5p	0.538021	-1.85866	-0.894265	0.166339
hsa-miR-133a-3p	0.539514	-1.85352	-0.890266	0.567685
hsa-miR-345-5p	0.544314	-1.83718	-0.87749	0.0228921
hsa-miR-145-5p	0.544958	-1.835	-0.875784	0.329956
hsa-miR-148b-3p	0.545816	-1.83212	-0.873514	0.0822913
hsa-miR-497-5p	0.546608	-1.82946	-0.871421	0.217811
hsa-miR-182-3p	0.547627	-1.82606	-0.868735	NA
hsa-miR-494-3p	0.549242	-1.82069	-0.864487	0.0416559
hsa-miR-381-3p	0.549635	-1.81939	-0.863453	0.370569
hsa-miR-339-3p	0.559436	-1.78751	-0.837954	0.184099
hsa-miR-30d-5p	0.562293	-1.77843	-0.830606	0.0717328
hsa-miR-582-5p	0.565099	-1.7696	-0.823424	0.075463
hsa-miR-200b-5p	0.566229	-1.76607	-0.820542	NA
hsa-let-7f-2-3p	0.568621	-1.75864	-0.81446	0.214518
hsa-miR-379-5p	0.573162	-1.74471	-0.802986	0.207938
hsa-miR-151a-5p	0.577656	-1.73113	-0.791716	0.0569788
hsa-miR-33a-5p	0.585678	-1.70742	-0.771821	0.208178
hsa-miR-98-5p	0.588565	-1.69905	-0.764727	0.00467704
hsa-miR-409-5p	0.590104	-1.69462	-0.760959	0.00762643
hsa-let-7a-5p	0.593713	-1.68432	-0.752163	0.082954
hsa-miR-196b-5p	0.599102	-1.66917	-0.739128	0.120922
hsa-miR-200a-5p	0.599728	-1.66742	-0.737619	NA
hsa-miR-190a-5p	0.607799	-1.64528	-0.718334	0.182358
hsa-miR-423-3p	0.608176	-1.64426	-0.71744	0.121322
hsa-let-7d-3p	0.615074	-1.62582	-0.701169	0.190282
hsa-miR-31-3p	0.617318	-1.61991	-0.695914	0.0897011
hsa-miR-339-5p	0.618583	-1.6166	-0.692961	0.136549
hsa-miR-127-3p	0.618611	-1.61652	-0.692895	0.309079
hsa-miR-154-3p	0.620992	-1.61033	-0.687354	0.657278
hsa-miR-33b-5p	0.625817	-1.59791	-0.676188	0.429977
hsa-miR-26a-5p	0.626088	-1.59722	-0.675563	0.142892
hsa-miR-181d-5p	0.626657	-1.59577	-0.674253	0.208992
hsa-miR-1249	0.627039	-1.5948	-0.673372	NA
hsa-miR-935	0.627373	-1.59395	-0.672605	0.510598
hsa-miR-411-5p	0.627542	-1.59352	-0.672215	0.257185
hsa-miR-125a-5p	0.632984	-1.57982	-0.659758	0.162353
hsa-let-7c-5p	0.633654	-1.57815	-0.658232	0.0244961
hsa-miR-331-3p	0.635045	-1.57469	-0.65507	0.0933616
hsa-miR-215-5p	0.637107	-1.56959	-0.650392	0.409502
hsa-miR-651-5p	0.644397	-1.55184	-0.633978	0.339756
hsa-miR-199b-5p	0.646798	-1.54608	-0.628612	0.319942
hsa-miR-181c-5p	0.649684	-1.53921	-0.622191	0.0547895
hsa-miR-29a-5p	0.654449	-1.528	-0.611647	0.335137
hsa-miR-377-3p	0.656081	-1.5242	-0.608055	0.478508
hsa-let-7b-3p	0.656677	-1.52282	-0.606745	0.378481
hsa-miR-376b-3p	0.659998	-1.51516	-0.599466	0.213135
hsa-miR-140-5p	0.664159	-1.50566	-0.590401	0.319398
hsa-miR-574-3p	0.664706	-1.50442	-0.589211	0.325835
hsa-miR-133b	0.667402	-1.49835	-0.583371	0.468206
hsa-miR-101-3p	0.671499	-1.48921	-0.574544	0.167985
hsa-let-7g-5p	0.67566	-1.48003	-0.56563	0.110534
hsa-miR-296-5p	0.678565	-1.4737	-0.559441	0.581956
hsa-miR-361-3p	0.679339	-1.47202	-0.557797	0.405714
hsa-miR-191-5p	0.6819	-1.46649	-0.552368	0.277748
hsa-miR-374b-5p	0.683051	-1.46402	-0.549935	0.300766
hsa-miR-590-3p	0.685795	-1.45816	-0.544151	0.0378682
hsa-miR-625-3p	0.689511	-1.4503	-0.536354	0.177224
hsa-miR-769-5p	0.690717	-1.44777	-0.533833	0.149902
hsa-let-7b-5p	0.695175	-1.43849	-0.524551	0.0391239
hsa-miR-184	0.695884	-1.43702	-0.523081	0.516118
hsa-miR-362-3p	0.697356	-1.43399	-0.520032	0.502813
hsa-miR-551a	0.708731	-1.41097	-0.496691	0.363172
hsa-miR-374a-5p	0.709423	-1.4096	-0.495282	0.284218
hsa-miR-19b-1-5p	0.712108	-1.40428	-0.489833	NA
hsa-miR-152-3p	0.712872	-1.40278	-0.488285	0.160843
hsa-miR-576-5p	0.715795	-1.39705	-0.482382	0.636752
hsa-miR-28-3p	0.717033	-1.39464	-0.479889	0.0355814
hsa-miR-660-5p	0.721411	-1.38617	-0.471107	0.167266
hsa-miR-129-2-3p	0.721814	-1.3854	-0.4703	NA
hsa-miR-143-3p	0.721994	-1.38505	-0.469942	0.480779
hsa-miR-196a-5p	0.723793	-1.38161	-0.466351	NA
hsa-miR-502-3p	0.73235	-1.36547	-0.449396	0.371039
hsa-miR-219a-5p	0.733129	-1.36402	-0.44786	0.578956
hsa-miR-29c-3p	0.740147	-1.35108	-0.434117	0.180938
hsa-miR-205-5p	0.741366	-1.34886	-0.431742	0.465418
hsa-miR-590-5p	0.741403	-1.34879	-0.43167	0.203971
hsa-miR-32-5p	0.744853	-1.34255	-0.424973	0.263425
hsa-miR-744-3p	0.746344	-1.33986	-0.422087	0.786967
hsa-miR-338-5p	0.747305	-1.33814	-0.420231	0.574018
hsa-miR-597-5p	0.750468	-1.3325	-0.414138	NA
hsa-miR-324-5p	0.756402	-1.32205	-0.402774	0.216886
hsa-miR-26b-5p	0.758212	-1.31889	-0.399327	0.0370544
hsa-miR-144-3p	0.761365	-1.31343	-0.393339	0.751111
hsa-miR-370-3p	0.76393	-1.30902	-0.388487	0.553136
hsa-miR-199a-5p	0.764258	-1.30846	-0.387868	0.570257
hsa-miR-30e-5p	0.770661	-1.29759	-0.375831	0.219472
hsa-miR-143-5p	0.77679	-1.28735	-0.364403	0.506601
hsa-miR-10b-5p	0.779875	-1.28226	-0.358686	0.329173
hsa-miR-362-5p	0.783096	-1.27698	-0.352738	0.526906
hsa-miR-454-3p	0.783225	-1.27677	-0.352501	0.324818
hsa-miR-365a-3p	0.784304	-1.27502	-0.350515	0.270945
hsa-miR-222-5p	0.786969	-1.2707	-0.34562	NA
hsa-miR-361-5p	0.787051	-1.27057	-0.345471	0.0998839
hsa-miR-107	0.787185	-1.27035	-0.345225	0.0283688
hsa-miR-186-5p	0.790992	-1.26424	-0.338265	0.230036
hsa-miR-199a-3p	0.791125	-1.26402	-0.338023	0.463216
hsa-let-7e-5p	0.794674	-1.25838	-0.331565	0.212592
hsa-let-7i-3p	0.795212	-1.25753	-0.330589	0.740238
hsa-miR-222-3p	0.795856	-1.25651	-0.329421	0.440435
hsa-miR-214-5p	0.799127	-1.25136	-0.323502	0.617238
hsa-miR-223-5p	0.799321	-1.25106	-0.323154	0.475809
hsa-miR-34a-5p	0.799649	-1.25055	-0.322562	0.495199
hsa-miR-33a-3p	0.802417	-1.24623	-0.317575	NA
hsa-miR-20a-3p	0.803041	-1.24527	-0.316454	0.383124
hsa-miR-139-5p	0.820226	-1.21918	-0.285906	0.452709
hsa-miR-126-3p	0.820695	-1.21848	-0.285081	0.378147
hsa-miR-450a-5p	0.831381	-1.20282	-0.266419	0.747853
hsa-miR-29b-3p	0.834846	-1.19783	-0.260418	0.121858
hsa-miR-485-3p	0.835401	-1.19703	-0.259459	NA
hsa-miR-128-3p	0.842162	-1.18742	-0.24783	0.507697
hsa-miR-23b-3p	0.842457	-1.187	-0.247325	0.295533
hsa-miR-425-5p	0.84765	-1.17973	-0.238459	0.145978
hsa-let-7d-5p	0.848215	-1.17895	-0.237498	0.198999
hsa-miR-30c-1-3p	0.848807	-1.17812	-0.236491	0.858888
hsa-miR-126-5p	0.849735	-1.17684	-0.234915	0.383632
hsa-miR-363-3p	0.85037	-1.17596	-0.233837	0.553666
hsa-miR-421	0.851064	-1.175	-0.23266	0.637254
hsa-miR-34a-3p	0.855087	-1.16947	-0.225857	0.0566436
hsa-miR-532-5p	0.856563	-1.16746	-0.223368	0.0755481
hsa-miR-18a-3p	0.860764	-1.16176	-0.21631	0.64967
hsa-miR-99b-5p	0.872313	-1.14638	-0.197082	0.561033
hsa-miR-409-3p	0.879165	-1.13744	-0.185793	0.832731
hsa-miR-31-5p	0.883713	-1.13159	-0.17835	0.354459
hsa-miR-451a	0.893794	-1.11883	-0.161985	0.925602
hsa-miR-369-3p	0.901313	-1.10949	-0.1499	0.902338
hsa-miR-195-3p	0.905402	-1.10448	-0.14337	NA
hsa-miR-27b-3p	0.908532	-1.10068	-0.13839	0.691067
hsa-miR-15b-5p	0.908815	-1.10033	-0.137942	0.51032
hsa-miR-95-3p	0.910931	-1.09778	-0.134586	0.728382
hsa-miR-1260a	0.911066	-1.09761	-0.134372	0.776864
hsa-miR-24-2-5p	0.912003	-1.09649	-0.132889	0.74156
hsa-miR-19b-3p	0.916754	-1.09081	-0.125394	0.626341
hsa-miR-382-5p	0.918365	-1.08889	-0.122861	0.719628
hsa-miR-320c	0.921897	-1.08472	-0.117323	0.363911
hsa-miR-28-5p	0.923249	-1.08313	-0.115208	0.65737
hsa-miR-93-3p	0.927647	-1.078	-0.108352	0.823563
hsa-miR-500a-5p	0.937866	-1.06625	-0.0925458	0.73792
hsa-miR-29a-3p	0.940982	-1.06272	-0.0877611	0.780871
hsa-miR-548i	0.942315	-1.06122	-0.085719	NA
hsa-miR-103a-3p	0.942381	-1.06114	-0.0856182	0.506254
hsa-miR-27a-3p	0.942907	-1.06055	-0.0848128	0.727367
hsa-miR-301a-3p	0.942908	-1.06055	-0.0848106	0.864767
hsa-miR-140-3p	0.943729	-1.05963	-0.0835548	0.816635
hsa-miR-324-3p	0.954814	-1.04732	-0.0667084	0.794946
hsa-miR-671-5p	0.956177	-1.04583	-0.0646503	0.910689
hsa-miR-194-5p	0.958497	-1.0433	-0.0611536	0.835369
hsa-miR-340-5p	0.95856	-1.04323	-0.0610591	0.809986
hsa-miR-7-5p	0.960209	-1.04144	-0.0585802	0.878477
hsa-miR-941	0.961116	-1.04046	-0.0572169	0.845564
hsa-miR-551b-3p	0.964969	-1.0363	-0.0514459	0.933187
hsa-miR-187-3p	0.965621	-1.0356	-0.0504716	0.873894
hsa-miR-22-5p	0.970662	-1.03022	-0.0429587	0.924592
hsa-miR-130b-3p	0.987544	-1.01261	-0.0180829	0.958438
hsa-miR-193b-3p	0.994026	-1.00601	-0.00864424	0.971633
hsa-miR-432-5p	0.994772	-1.00526	-0.00756286	NA
n = 242
amiRNA fold change was calculated with the 2-ΔΔCt method.
bNegative reciprocal fold change value represents the n-fold change (decrease) in miRNA expression.
cUnpaired Student's t-test; a p-value of < 0.05 was considered statistically significant (n = 4; marked in bold with blue cell fill).
dNA, not applicable.

## Sheet: Supplementary Table S11
Supplementary Table S11. Overexpressed miRNAs in sinonasal tissues of GPA(+/+) patients, compared to nonGPA patients.
miRNA name	Fold changea	log2 fold change	p-valueb
hsa-miR-643	56.8308	5.8286	NAc
hsa-miR-520c-3p	5.30943	2.40856	0.141707
hsa-miR-1913	5.14431	2.36298	0.137103
hsa-miR-147b	4.99505	2.3205	0.0180409
hsa-miR-503-5p	3.99256	1.99732	0.0668015
hsa-miR-1248	3.82336	1.93484	0.0122464
hsa-miR-663b	3.70918	1.8911	0.0445137
hsa-miR-517a-3p	3.57641	1.83851	NA
hsa-miR-377-5p	2.73192	1.44992	NA
hsa-miR-205-3p	2.6865	1.42573	0.108262
hsa-miR-99b-3p	2.63438	1.39746	NA
hsa-miR-511-5p	2.35595	1.23631	NA
hsa-miR-708-3p	2.33769	1.22508	0.22349
hsa-miR-592	2.18549	1.12796	0.113338
hsa-miR-193b-5p	2.16981	1.11757	NA
hsa-miR-486-3p	2.16811	1.11644	0.0435767
hsa-miR-212-3p	2.1556	1.10809	0.0229663
hsa-miR-505-5p	2.15075	1.10484	0.475873
hsa-miR-146b-3p	2.14579	1.10151	0.262742
hsa-miR-629-5p	2.11508	1.08071	0.0240909
hsa-miR-517c-3p	2.00034	1.00025	NA
mmu-miR-378a-3p	1.91484	0.937225	0.0437335
hsa-miR-21-3p	1.8741	0.906197	0.0442516
hsa-miR-934	1.82773	0.870057	0.458805
hsa-miR-27a-5p	1.81988	0.863842	0.285366
hsa-miR-20b-5p	1.81199	0.857577	0.206781
hsa-miR-7-1-3p	1.76722	0.821485	NA
hsa-miR-624-5p	1.76348	0.818428	0.345322
hsa-miR-224-5p	1.75467	0.811203	0.204639
hsa-miR-142-5p	1.74912	0.806633	0.123859
hsa-miR-193a-5p	1.73411	0.794192	0.121103
hsa-miR-218-1-3p	1.72848	0.789503	0.323901
hsa-miR-769-3p	1.70814	0.772422	NA
hsa-miR-132-3p	1.70152	0.766825	0.131496
hsa-miR-221-5p	1.67101	0.740723	0.13855
hsa-miR-598-3p	1.66413	0.734765	0.315744
hsa-miR-455-5p	1.64841	0.721079	0.212284
hsa-miR-203a	1.6345	0.708849	0.219247
hsa-let-7e-3p	1.62748	0.702642	0.349036
hsa-miR-450b-5p	1.60619	0.683643	NA
hsa-miR-181c-3p	1.5933	0.67202	0.654
hsa-miR-483-5p	1.54258	0.625347	0.338452
hsa-miR-1539	1.53955	0.622511	NA
hsa-miR-18a-5p	1.53225	0.615649	0.10454
hsa-miR-424-3p	1.49903	0.58403	0.516041
hsa-miR-124-3p	1.49462	0.579777	NA
hsa-miR-423-5p	1.48815	0.573521	0.0762008
hsa-miR-21-5p	1.48509	0.570555	0.199257
hsa-miR-185-5p	1.47123	0.557021	0.326739
hsa-miR-193a-3p	1.44369	0.529763	0.404948
hsa-miR-338-3p	1.44248	0.528555	0.248121
hsa-miR-223-3p	1.4282	0.514198	0.209812
hsa-miR-155-5p	1.42282	0.508755	0.176996
hsa-miR-320d	1.41702	0.502861	NA
hsa-miR-135b-3p	1.41431	0.500097	0.462558
hsa-miR-548a-3p	1.41212	0.497867	NA
hsa-miR-106a-5p	1.40885	0.494521	0.0237956
hsa-miR-342-3p	1.40684	0.492458	0.177867
hsa-miR-548b-3p	1.40092	0.486372	NA
hsa-miR-18b-5p	1.39975	0.485172	0.404544
hsa-miR-106b-3p	1.39308	0.478277	0.52361
hsa-miR-146a-3p	1.39147	0.476613	NA
hsa-miR-132-5p	1.37832	0.462907	0.517804
hsa-miR-150-5p	1.3688	0.452913	0.491459
hsa-miR-744-5p	1.35442	0.437675	0.326403
hsa-miR-708-5p	1.34278	0.425224	0.333577
hsa-miR-142-3p	1.34069	0.422971	0.326457
hsa-miR-26a-2-3p	1.33959	0.421791	0.512231
hsa-miR-146b-5p	1.33393	0.415683	0.273768
hsa-miR-1468-5p	1.32974	0.411142	NA
hsa-miR-545-3p	1.3248	0.405778	0.441214
hsa-miR-491-5p	1.31958	0.400081	0.63983
hsa-miR-188-5p	1.31759	0.397906	0.578723
hsa-miR-664a-3p	1.31474	0.394779	0.278194
hsa-miR-25-3p	1.30818	0.387564	0.223494
hsa-miR-92a-1-5p	1.30449	0.383485	0.580055
hsa-miR-181a-5p	1.30145	0.380121	0.268776
hsa-miR-519b-3p	1.29484	0.37277	0.791392
hsa-miR-766-3p	1.29282	0.370519	0.616716
hsa-miR-26b-3p	1.28091	0.357166	0.30466
hsa-miR-486-5p	1.27568	0.351266	0.832906
hsa-miR-221-3p	1.26952	0.344279	0.479304
hsa-miR-20a-5p	1.26208	0.335804	0.0922632
hsa-miR-17-3p	1.25567	0.328454	0.236101
hsa-miR-1537-3p	1.25475	0.327404	0.331051
hsa-miR-501-3p	1.24722	0.318711	0.449199
hsa-miR-628-3p	1.24089	0.311378	0.687707
hsa-miR-652-3p	1.23853	0.308633	0.2926
hsa-miR-487a-3p	1.23722	0.307103	NA
hsa-miR-374b-3p	1.23683	0.306652	NA
hsa-miR-93-5p	1.23329	0.302517	0.014776
hsa-miR-15a-5p	1.22303	0.290456	0.241781
hsa-miR-15a-3p	1.21787	0.28436	NA
hsa-miR-885-5p	1.1978	0.260383	0.825883
hsa-miR-342-5p	1.18791	0.248427	0.616008
hsa-miR-32-3p	1.18398	0.24364	NA
hsa-miR-346	1.17433	0.231839	0.388712
hsa-miR-192-5p	1.16676	0.222509	0.50349
hsa-miR-16-1-3p	1.1555	0.208517	0.00584079
hsa-miR-210-3p	1.15149	0.203501	0.147516
hsa-miR-582-3p	1.13757	0.185956	NA
hsa-miR-330-3p	1.13654	0.184653	0.734731
hsa-miR-23b-5p	1.13476	0.182388	NA
hsa-let-7i-5p	1.13425	0.181737	0.506596
hsa-miR-548c-5p	1.13254	0.179559	0.898654
hsa-miR-106b-5p	1.12712	0.172643	0.064863
hsa-miR-23a-3p	1.11313	0.154625	0.571878
hsa-miR-484	1.11299	0.154438	0.588502
hsa-miR-424-5p	1.11148	0.152486	0.730348
hsa-miR-877-5p	1.08876	0.122687	0.634355
hsa-miR-452-5p	1.088	0.121683	0.497495
hsa-miR-15b-3p	1.08769	0.121272	0.845404
hsa-miR-22-3p	1.08368	0.115936	0.652339
hsa-miR-340-3p	1.08306	0.115115	0.924504
hsa-miR-487b-3p	1.08081	0.112112	0.884415
hsa-miR-296-3p	1.06208	0.0868969	NA
hsa-miR-16-5p	1.04451	0.0628242	0.710234
hsa-miR-19a-3p	1.03854	0.0545499	0.812696
hsa-miR-16-2-3p	1.03348	0.0475166	0.907352
hsa-miR-181b-5p	1.03161	0.0449025	0.936127
hsa-miR-92a-3p	1.02948	0.0419132	0.844981
hsa-miR-197-3p	1.02243	0.0319962	0.892366
hsa-miR-24-3p	1.01765	0.0252424	0.893029
hsa-miR-17-5p	1.01091	0.0156501	0.844833
hsa-let-7f-1-3p	1.00983	0.0141125	0.929553
hsa-miR-138-5p	1.00784	0.0112718	0.977943
hsa-miR-214-3p	1.0074	0.0106346	0.971919
n = 127
amiRNA fold change was calculated with the 2-ΔΔCt method. Fold change value represents the n-fold change (increase) in miRNA expression.
bUnpaired Student's t-test; a p-value of < 0.05 was considered statistically significant (n = 4; marked in bold with blue cell fill).
cNA, not applicable.

[truncated: 2 more sheets: Supplementary Table S12, Supplementary Table S13]
